# Supplementary material for: Evolutionary History of Plant LysM Receptor Proteins Related to Root Endosymbiosis
Source: Front Plant Sci. 2018 Jul 4;9:923. doi: 10.3389/fpls.2018.00923 (PMC6039847; doi:10.3389/fpls.2018.00923)
Supplement: TABLE S1 — Lists of NFP and LYR3 sequences used in Figures 1, 2 and Supplementary Figures S1, S2. [file Table_1.XLSX]

## Sheet: NFP
Table S1
NFP
SeqID	Plant species	Group	Order	Family	Symbiotic status
Mt_NFP	Medicago_truncatula	Fabid	Fabales	Fabaceae	Nod+AM+
Mt_LYR1	Medicago_truncatula	Fabid	Fabales	Fabaceae	Nod+AM+
Lj_NFR5	Lotus_japonicus	Fabid	Fabales	Fabaceae	Nod+AM+
Lj_LYS11	Lotus_japonicus	Fabid	Fabales	Fabaceae	Nod+AM+
Ca_NFP	Cicer_arietinum	Fabid	Fabales	Fabaceae	Nod+AM+
Ca_LYR1	Cicer_arietinum	Fabid	Fabales	Fabaceae	Nod+AM+
Ps_SYM10	Pisum_sativum	Fabid	Fabales	Fabaceae	Nod+AM+
Gm_NFR5a	Glycine_max	Fabid	Fabales	Fabaceae	Nod+AM+
Gm_NFR5b	Glycine_max	Fabid	Fabales	Fabaceae	Nod+AM+
Pv_NFP	Phaseolus_vulgaris	Fabid	Fabales	Fabaceae	Nod+AM+
Cca_NFP	Cajanus_cajan	Fabid	Fabales	Fabaceae	Nod+AM+
Adu_NFP	Arachis duranensis	Fabid	Fabales	Fabaceae	Nod+AM+
Aip_NFP	Arachis ipaensis	Fabid	Fabales	Fabaceae	Nod+AM+
Lan_NFP	Lupinus_angustifolius	Fabid	Fabales	Fabaceae	Nod+
Pan_NFP1	Parasponia_andersonii	Fabid	Rosales	Cannabaceae	Nod+AM+
Pan_NFP2	Parasponia_andersonii	Fabid	Rosales	Cannabaceae	Nod+AM+
Prig_NFP1	Parasponia_rigida	Fabid	Rosales	Cannabaceae	Nod+AM+
Prig_NFP2	Parasponia_rigida	Fabid	Rosales	Cannabaceae	Nod+AM+
Prug_NFP1	Parasponia_rugosa	Fabid	Rosales	Cannabaceae	Nod+AM+
Prug_NFP2	Parasponia_rugosa	Fabid	Rosales	Cannabaceae	Nod+AM+
Tlev_NFP1	Trema levigata	Fabid	Rosales	Cannabaceae	AM+
Tori_NFP1	Trema_orientalis	Fabid	Rosales	Cannabaceae	AM+
Pp_NFP	Prunus_persica	Fabid	Rosales	Rosaceae	AM+
Fv_NFP	Fragia_vesca	Fabid	Rosales	Rosaceae	AM+
Md_NFP	Malus_domestica	Fabid	Rosales	Rosaceae	AM+
Mn_NFP	Morus_notabilis	Fabid	Rosales	Moraceae	AM+
Zj_NFP	Ziziphus_jujuba	Fabid	Rosales	Rhamnaceae	AM+
Rc_NFP	Ricinus_communis	Fabid	Malpighiales	Euphorbiacae	AM+
Me_NFP	Manihot_esculenta	Fabid	Malpighiales	Euphorbiacae	AM+
Pt_NFP_1	Populus trichocarpa	Fabid	Malpighiales	Salicaceae	AM+ECM+
Pt_NFP_2	Populus trichocarpa	Fabid	Malpighiales	Salicaceae	AM+ECM+
Pe_NFP_1	Populus_euphratica	Fabid	Malpighiales	Salicaceae	AM+ECM+
Pe_NFP_2	Populus_euphratica	Fabid	Malpighiales	Salicaceae	AM+ECM+
Lu_NFP	Linum_usitatissimum	Fabid	Malpighiales	Linaceae	AM+
Jr_NFP	Juglans_regia	Fabid	Fagales	Juglandaceae	AM+ECM+
Csa_NFP1	Cucumis_sativus	Fabid	Curcurbitales	Cucurbitaceae	AM+
Csa_NFP2	Cucumis_sativus	Fabid	Curcurbitales	Cucurbitaceae	AM+
Cmel_NFP1	Cucumis_melo	Fabid	Curcurbitales	Cucurbitaceae	AM+
Cmel_NFP2	Cucumis_melo	Fabid	Curcurbitales	Cucurbitaceae	AM+
Eg_NFP	Eucalyptus_grandis	Malvid	Myrtales	Myrtaceae	AM+ECM+
Ccl_NFP	Citrus_clementina	Malvid	Sapindales	Rutaceae	AM+
Csi_NFP	Citrus_sinensis	Malvid	Sapindales	Rutaceae	AM+
Cp_NFP	Carica_papaya	Malvid	Brassicales	Caricaceae	AM+
Tc_NFP	Theobroma_cacao	Malvid	Malvales	Malvaceae	AM+
Gr_NFP	Gossypium_raimondii	Malvid	Malvales	Malvaceae	AM+
Vv_NFP	Vitis_vinifera	Rosid	Vitales	Vitaceae	AM+
Klax_NFP1	Kalanchoe laxiflora	Basal superrosid	Saxifragales	Crassulaceae	AM+
Klax_NFP2	Kalanchoe laxiflora	Basal superrosid	Saxifragales	Crassulaceae	AM+
Sl_NFP	Solanum_lycopersicum	Lamiid	Solanales	Solanaceae	AM+
St_NFP	Solanum_tuberosum	Lamiid	Solanales	Solanaceae	AM+
Ns_NFP	Nicotiana_sylvestris	Lamiid	Solanales	Solanaceae	AM+
Egut_NFP	Erythranthe_guttata	Lamiid	Lamiales	Phrymaceae	AM+
Si_NFP	Sesamum_indicum	Lamiid	Lamiales	Pedaliaceae	AM+
Lsat_NFP	Lactuca_sativa	Campanulid	Asterales	Asteraceae	AM+
Ac_NFP	Aquilegia_coerulea	Basal eudicot	Ranunculales	Ranunculacea	AM+
Ma_NFP	Musa_acuminata	Monocot	Zingiberales	Musaceae	AM+
Acom_NFP	Ananas_comosus	Monocot	Bromeliales	Bromeliaceae	AM+
Set_NFP	Setaria_italica	Monocot	Poales	Poaceae	AM+
Bd_NFP	Brachypodium_distachyon	Monocot	Poales	Poaceae	AM+
Os_NFP	Oryza_sativa	Monocot	Poales	Poaceae	AM+
Sb_NFP	Sorghum_bicolor	Monocot	Poales	Poaceae	AM+
Zm_NFP1	Zea_mays	Monocot	Poales	Poaceae	AM+
Zm_NFP2	Zea_mays	Monocot	Poales	Poaceae	AM+
Ph_NFP	Panicum_hallii	Monocot	Poales	Poaceae	AM+
Ta_LYR1A	Triticum_aestivum	Monocot	Poales	Poaceae	AM+
Ta_LYR1B	Triticum aestivum	Monocot	Poales	Poaceae	AM+
Ta_LYR1D	Triticum aestivum	Monocot	Poales	Poaceae	AM+
Atr_NFP	Amborella_trichopoda	Basal angiosperm	Amborellales	Amborellaceae	AM+

## Sheet: LYR3
LYR3
SeqID	Plant species	Group	Order	Family	Symbiotic status
Mt_LYR3	Medicago_truncatula	Fabid	Fabales	Fabaceae	Nod+AM+
Lj_LYS12	Lotus_japonicus	Fabid	Fabales	Fabaceae	Nod+AM+
Ca_LYR3	Cicer_arietinum	Fabid	Fabales	Fabaceae	Nod+AM+
Ps_LYR3	Pisum_sativum	Fabid	Fabales	Fabaceae	Nod+AM+
Gm_LYR3_1	Glycine_max	Fabid	Fabales	Fabaceae	Nod+AM+
Gm_LYR3_2	Glycine_max	Fabid	Fabales	Fabaceae	Nod+AM+
Gm_LYR3_2P	Glycine_max	Fabid	Fabales	Fabaceae	Nod+AM+
Pv_LYR3	Phaseolus_vulgaris	Fabid	Fabales	Fabaceae	Nod+AM+
Cca_LYR3	Cajanus_cajan	Fabid	Fabales	Fabaceae	Nod+AM+
Adu_LYR3_1	Arachis duranensis	Fabid	Fabales	Fabaceae	Nod+AM+
Adu_LYR3_2	Arachis duranensis	Fabid	Fabales	Fabaceae	Nod+AM+
Aip_LYR3_1	Arachis ipaensis	Fabid	Fabales	Fabaceae	Nod+AM+
Aip_LYR3_2	Arachis ipaensis	Fabid	Fabales	Fabaceae	Nod+AM+
Lan_LYR3_1	Lupinus_angustifolius	Fabid	Fabales	Fabaceae	Nod+
Lan_LYR3_2	Lupinus_angustifolius	Fabid	Fabales	Fabaceae	Nod+
Pan_LYK6	Parasponia_andersonii	Fabid	Rosales	Cannabaceae	Nod+AM+
Pan_LYK8	Parasponia_andersonii	Fabid	Rosales	Cannabaceae	Nod+AM+
Prig_LYK6	Parasponia_rigida	Fabid	Rosales	Cannabaceae	Nod+AM+
Prig_LYK8	Parasponia_rigida	Fabid	Rosales	Cannabaceae	Nod+AM+
Prug_LYK6	Parasponia_rugosa	Fabid	Rosales	Cannabaceae	Nod+AM+
Prug_LYK8	Parasponia_rugosa	Fabid	Rosales	Cannabaceae	Nod+AM+
Tlev_LYK6	Trema levigata	Fabid	Rosales	Cannabaceae	AM+
Tlev_LYK8	Trema levigata	Fabid	Rosales	Cannabaceae	AM+
Tori_LYK6	Trema_orientalis	Fabid	Rosales	Cannabaceae	AM+
Tori_LYK8	Trema_orientalis	Fabid	Rosales	Cannabaceae	AM+
Pp_LYR3	Prunus_persica	Fabid	Rosales	Rosaceae	AM+
Fv_LYR3	Fragia_vesca	Fabid	Rosales	Rosaceae	AM+
Md_LYR3	Malus_domestica	Fabid	Rosales	Rosaceae	AM+
Mn_LYR3	Morus_notabilis	Fabid	Rosales	Moraceae	AM+
Zj_LYR3	Ziziphus_jujuba	Fabid	Rosales	Rhamnaceae	AM+
Rc_LYR3	Ricinus_communis	Fabid	Malpighiales	Euphorbiacae	AM+
Me_LYR3	Manihot_esculenta	Fabid	Malpighiales	Euphorbiacae	AM+
Pt_LYR3_1	Populus trichocarpa	Fabid	Malpighiales	Salicaceae	AM+ECM+
Pt_LYR3_2	Populus trichocarpa	Fabid	Malpighiales	Salicaceae	AM+ECM+
Pe_LYR3_1	Populus_euphratica	Fabid	Malpighiales	Salicaceae	AM+ECM+
Pe_LYR3_2	Populus_euphratica	Fabid	Malpighiales	Salicaceae	AM+ECM+
Lu_LYR3	Linum_usitatissimum	Fabid	Malpighiales	Linaceae	AM+
Jr_LYR3	Juglans_regia	Fabid	Fagales	Juglandaceae	AM+ECM+
Csa_LYR3	Cucumis_sativus	Fabid	Curcurbitales	Cucurbitaceae	AM+
Cmel_LYR3	Cucumis_melo	Fabid	Curcurbitales	Cucurbitaceae	AM+
Eg_LYR3	Eucalyptus_grandis	Malvid	Myrtales	Myrtaceae	AM+ECM+
Ccl_LYR3	Citrus_clementina	Malvid	Sapindales	Rutaceae	AM+
Csi_LYR3	Citrus_sinensis	Malvid	Sapindales	Rutaceae	AM+
Tc_LYR3	Theobroma_cacao	Malvid	Malvales	Malvaceae	AM+
Gr_LYR3	Gossypium_raimondii	Malvid	Malvales	Malvaceae	AM+
At_LYR3	Arabidopsis_thaliana	Malvid	Brassicales	Brassicaceae	Myc-
Al_LYR3	Arabidopsis_lyriata	Malvid	Brassicales	Brassicaceae	Myc-
Es_LYR3	Eutrema_salsugineum	Malvid	Brassicales	Brassicaceae	Myc-
Br_LYR3	Brassica_rapa	Malvid	Brassicales	Brassicaceae	Myc-
Bs_LYR3	Boechera_stricta	Malvid	Brassicales	Brassicaceae	Myc-
Cr_LYR3	Capsella_rubella	Malvid	Brassicales	Brassicaceae	Myc-
Th_LYR3	Tarenaya_hassleriana	Malvid	Brassicales	Cleomaceae	Myc-
Vv_LYR3	Vitis_vinifera	Rosid	Vitales	Vitaceae	AM+
Klax_LYR3	Kalanchoe laxiflora	Basal superrosid	Saxifragales	Crassulaceae	AM+
Sl_LYR3	Solanum_lycopersicum	Lamiid	Solanales	Solanaceae	AM+
St_LYR3	Solanum_tuberosum	Lamiid	Solanales	Solanaceae	AM+
Ns_LYR3	Nicotiana_sylvestris	Lamiid	Solanales	Solanaceae	AM+
Egut_LYR3	Erythranthe_guttata	Lamiid	Lamiales	Phrymaceae	AM+
Si_LYR3	Sesamum_indicum	Lamiid	Lamiales	Pedaliaceae	AM+
Lsat_LYR3	Lactuca_sativa	Campanulid	Asterales	Asteraceae	AM+
Beta_LYR3_1	Beta_vulgaris	Basal superasterid	Caryophyllales	Amaranthaceae	Myc-
Beta_LYR3_2	Beta_vulgaris	Basal superasterid	Caryophyllales	Amaranthaceae	Myc-
Beta_LYR3_3	Beta_vulgaris	Basal superasterid	Caryophyllales	Amaranthaceae	Myc-
Ah_LYR3	Amaranthus_hypochondriacus	Basal superasterid	Caryophyllales	Amaranthaceae	Myc-
Dc_LYR3	Dianthus_caryophyllus	Basal superasterid	Caryophyllales	Caryophyllaceae	Myc-
Ac_LYR3	Aquilegia_coerulea	Basal eudicot	Ranunculales	Ranunculacea	AM+
Nn_LYR3	Nelumbo_nucifera	Basal eudicot	Proteales	Nelumbonaceae	Myc-
Ma_LYR3	Musa_acuminata	Monocot	Zingiberales	Musaceae	AM+
Acom_LYR3	Ananas_comosus	Monocot	Bromeliales	Bromeliaceae	AM+
Atr_LYR3	Amborella_trichopoda	Basal angiosperm	Amborellales	Amborellaceae	AM+
