# Supplementary material for: Evolutionary History of Plant LysM Receptor Proteins Related to Root Endosymbiosis
Source: Front Plant Sci. 2018 Jul 4;9:923. doi: 10.3389/fpls.2018.00923 (PMC6039847; doi:10.3389/fpls.2018.00923)
Supplement: DATA SHEET S1 — Protein sequences, whole protein, LysM and kinase domain alignments, and tree files. [file Data_Sheet_1.ZIP]

Archive with 14 entries (13 files):
- Supplementary data/
- Supplementary data/LYR3.fas
- Supplementary data/LYR3.tree
- Supplementary data/LYR3_clean.aln
- Supplementary data/LYSM1-LYR3 alignment.docx
- Supplementary data/LYSM1-NFP alignment.docx
- Supplementary data/LYSM2-LYR3 alignment.docx
- Supplementary data/LYSM2-NFP alignment.docx
- Supplementary data/LYSM3-LYR3 alignment.docx
- Supplementary data/LYSM3-NFP alignment.docx
- Supplementary data/NFP&LYR3 kinase alignment.txt
- Supplementary data/NFP.fas
- Supplementary data/NFP.tree
- Supplementary data/NFP_clean.aln
