# Supplementary material for: Evolutionary History of Plant LysM Receptor Proteins Related to Root Endosymbiosis
Source: Front Plant Sci. 2018 Jul 4;9:923. doi: 10.3389/fpls.2018.00923 (PMC6039847; doi:10.3389/fpls.2018.00923)
Supplement: DATA SHEET S1 — Protein sequences, whole protein, LysM and kinase domain alignments, and tree files. [file Data_Sheet_1.ZIP › Supplementary data/LYR3.fas]

>Mt_LYR3 Medicago_truncatula
MHLFPFIPFFIFNLFFFFFVSNISIILGQQPYIGLATNACPRKGDSKSIRGYTCNGKTQT
CQAYLTFRTQPIYSSVSTISSLLGSNPSQLAEINSVSLNETFETNKMVIVPVNCSCSGNY
YQANTSYVFQNTDTYFIVANNTFEGLSTCQALMHENHNPGDVYPGRKLLVPLRCACPTKN
QTQKNIKYLLSYLVDWGDSVSFISDKFGVNFRTTLEANTLSLTQSTIYPFTTLLVPLFDK
PSSSQIQTHHSPSSSPPLSSSSSTDKKSKKTWVYVVVGVLGGVVIVALILFLYAFISFKK
GKKKNDFLVSVSESTIFEEKEKPMKKEDEKLSEIICGIAQSFKVYDFEEIKVATDNFSPS
CRVKGTVYRGLIKGDLAAIKKTEGDVSKEIQILNKVNHSNVIRLSGVSFNQGHWYLVYEY
AANGALSDWLFSNKKMDDGNILSWIRRIKIALDVAIGVEYLHSFTSPPHIHKDLKCSNIL
LDSDFKAKVANLRHVRCVEEVENDEEFVATRHIVGTRGYMAPEYLENGLVSTKLDVYAFG
ILMLEIITGKEVGFMISKDNENLLDVLSGILGEKSGDEKLKEFMDPSLQGNYPFELAMFV
IEIIQNCLNKDPGNRPAMDEIVPVLSRTLNSSLSWEM
>Lj_LYS12 Lotus_japonicus
MHCFPFTLIFLSTLFIFFTFPITLAQQPYIGLATNACPRRGNSNSIRGYTCNGGSANHTC
QAYLTFRTQPIYNSVYTISTLLSSDARHLAETMSVSQNTTFETNKLVIVPVQCSCAGEYY
QANTSYAFQNTDTPFSIANNTFEGLTTCQALMHENHNPGHLYLGRELTVPLRCACPTKNQ
TEKGIKYLLSYLVNWGDSVSVISEKFGVSCNNTLEANSLSLTKAKIYPFTTLLVPLHDKP
SNSQTILQSQPSSTSSSPPPSSSTHQSSNKTWLYVVVGGVFALIVLTAVIFCIHYHKGRK
KDDSLSQLTVSESFENQQLGKEMKKGDGKLSEFIHGIAQSFKVYSFEEIQRATNNLNSSS
LIKGSVYRGVMNGDLVAIKKTEGDVSKEIQILNKVNHSNVIRLSGVSFNEGQWYLVYEYA
ANGPLSEWIFFGKFLSWTQRIQIALDVAIGLDYLHSFTSPPHIHKDLKSSNILLDSDFRA
KIANLSLARSVKGVDEDDQFLATRNIVGTRGYMAPEYLENGLVSTKLDVYAFGVLMLEIL
TGKEVAAILAEDNNKNLSGVLSAVLGEERLKEFMDPSLQSNYPFELAMFVFEIIVGCIEK
DPASRPSMQEIVPTLSRTMNSSLSWEMSVNISG
>Ca_LYR3 Cicer arietinum
MTYIFILTIMFITKISIIVGQQPYIGLATTACPRKGDSKSIRGYECNGETHTCHAYLTFR
TQPIYNSISTISSLLGSNPSQLAEINSVSLNETFETNKMVIVPVNCSCASHKYYQANTTY
VFQNTDTYFLVANNTFEGLSTCQALMNQNHNPGDVYPGRKLLVPLRCACPTKNQTQKNIK
YLLSYLVNWGDSVSLISDKFGVNFRTTLEANTLSLTQATIYPFTTLLVPLLDKPSSSQIQ
TLLPTQQSPPSSSSSSSSSSTDKKSNKTWVYVVVGVVGGLVALTLVLCGFIFFKQGKKKN
EFVIVSETESTNYEAKVKLEGKKMKKVDEKLLETIHGIAQSFNVYGFEELKVATDNFSPS
FWIKGCVYRGVIKGDLAAIKKIEEDVSKEIQILNKINHSNVIRLSGVSFNEGNWYLVYEY
ASNGALSDWIFFNNKMDDGKFLSWIQRIKIALDVATGVDYLHSFNSFLYIHKDLKCSNIL
LDTDFKAKVANLRLAKCVERLDEEHEEFVPTRHIVGTRGYMAPEYLENGIVSTKLDVYAF
GVLMLEIITGKEVATILSEDSKMNLSHVLSGILCEENGNKKLKEFMDPLLEGNYPIELAM
FVIEIIDNCLKKDPVDRPAMNEIVPTLSRILNSSLS
>Ps_LYR3 Pisum_sativum
MHLFPFIFTLFFFFFFITNISIILGQQPYIGLSTTACPRKGDSKSIRGYTCNGQTHTCQA
YLTFRSQPIYSSVSTISSLLGSNPSQLAEINSVSVNETFEVNKMVIVPVNCSCSGSYYQA
NTSYVFQNTDTYFLVANNTFEGLSTCQALMHENHNPADIYPGRELLVPLRCACPTKNQTE
NNIKYLLSFLVNWGDSVSLISEKFGVNFKTTLVANTLTLTQATIYPFTTLLVPLFDKPKS
SQIQTVSVSPHQQPSPSSTSPSSSSSSTDRKSGKTLVYVVVGVLGGLVVIIALMLILFAL
IFFKKGKKKDDFSANVSESIIYSAKEKPVKKEDEKLLEIISGIGQSFKVYDFEEIKVATD
DFSPCFLIKGCVYRGVINSDLAAIMKTEGDVSQEIQILNKVNHSNVIRLSGVSFNEGHWY
LVYEYAANGSLSDWIFSNHKMSDEKFLSWIQRMKIALDVATGVEYLHSFTSPPHVHKDLK
CSNVLLDNEFKAKVASLRHARCVEGFEDDDDEEFVATRHIVGTRGYMAPEYLENGIVSTK
LDVYAFGVLMLEIITGKEVAAILSEDNENLIDFLKGVVDEENDNEKLKELMDSSLQGNYP
FELAMFVIEIIESCLKKDPGNRPAMDEVVSALSRTLNSSVNVGRY
>Cca_LYR3 Cajanus_cajan
MHLFPYTPIIIFTLLIHSFSVILGQQPYIGLGTVACPRRGNKNSIRGYTCNGANHSCQTY
LTFRSQPIYNSVSTISSLLGSDPSQLAKINSVSLNETFETNKLVLVPVNCSCAGEYYQTN
TSYVFQNAETYFLIANNTFEGLTTCQALEHQNRNPADIYPGRKLLVPLRCACPTKNQTEK
GIRYLLSYLVKWGDSVSLVSEKFGVNFMTTLEANTLTLTQSMIYPFTTLLVPLHDKPSSS
QTVSPTQHTPPPSPPSSDKSSNKTWVYVVVGVSVGAIALISALCAVIFFTRYRKNQKQDG
SVSAVASKSFVAIEKKPQGNKKVDEKLSEIISGIAQSFKVYGFEELQRATDDFSPSFWIQ
GSVYRGVINGDLAAIKKIEGDVTKEIEILNKINHSNVIRLSGVSFHEGRWYLVYEYAANG
ALSEWIYFNNVDGKFLSWTQRMQIALDVATGLDYLHSFTSPPHIHKDIKSSNILLDSDFR
GKVANLSLARCLEGAEDQFPATRHIVGTRGYMAPEYLENGLVSTKLDVYAFGVLMLEMLT
GKEVAAILTEDETNLSHVLSTILGEKSDQERLKEFVDPSLQGNCPLELAMFVIEMIDKCI
NNDPANRPSVHEIVQSLSRTLNSSLSWEKS
>Gm_LYR3_1 Glycine_max
MDLFPFIPIIIFTLLIHNFSLILGQQPYIGLGTVACPRRGNKNSIRGYTCNGANHSCQSY
LTFRSQPIYNSVKTISTLLGSDPSQLAKINSVSMNDTFETNKLVIVPVNCSCSGEYYQTN
TSYVFQNSETYLLIANNTFEGLTTCQALENQNHNPANIYPGRRLLVPLRCACPTKNQTKK
GIRYLLSYLVNWGDSVSFISEKFGVNFMSTLEANTLTLTQAMIYPFTTILVPLHDKPSSS
QTVSPTQRISPPPSPPSSDHSSNKTWVYVVVGVVVGAIALTSVLCAVIFFKRYRKNRNKD
DSLVAVPKSFEAIEEKPQVKVNEKLSENISGIAQSFKVYNFEELQRATDNFSPSSWIKGS
VYRGVINGDLAAIKKIEGDVSKEIEILNKINHTNVIRLSGVSFHEGRWYLVYVYATNGDL
SEWIYFNNVDGKFLSWTQRMQIALDVATGLDYLHSFTSPPHIHKDINSSNILLDGDFRGK
VANLSLARCLEGGDDQFPTTRHIVGTRGYMAPEYLENGLVSTKLDVYAFGVLMLEMVTGK
EVAAILTEDETKLSHVLSGIPGERSGKEWLKEFVDPSLGENCPLELAMFVIEMIDDCIKT
DPASRPSVHEIVQSLSRTVNSSLSWERSMNVPRN
>Gm_LYR3_2 Glycine_max
MDLFPFIPIIIFTLLIHNFSLILGQQPYIGLGTVACPRRGNKNSIRGYTCNGANHSCQSY
LTFRSQPIYNSVKTISTLLGSDPSQLAKINSVSMNDTFETNKLVIVPVNCSCAGEYYQTN
TSYEFHNSETYFLIANNTFEGLTTCQALENQNHNPANIYPGRRLLVPLRCACPTKNQTEK
GIRYLLSYLVNWGDSVSFISEKFGVNFMTTLEANTLTLTQATIYPFTTILVPLHDKPSSS
QTVSPTRRTPPPSPPSSDHSSNKTWVYVVVGVVVGAIALISVLCAVIFFTRYRKNRKKDD
SVVVGSKSFEAIEEKPEVKVNEKLSEIISGIAQSFKVYNFEELQRATDNFSPSSWIKGSV
YRGVINGDLAAIKRIEGDVSKEIEILNKINHSNVIRLSGVSFHEGGWYLVYEYAANGDLS
EWIYFHNVNGKFLSWTQRMQIALDVATGLDYLHSFTSPPHIHKDINSSNILLDGDFRGKV
TNLSLARCLEGGDDQLPATRHIVGTRGYMAPEYLENGLVSTKLDVYAFGVLMLEMVTGKE
VAAILTEDETKLSHVLSGILGEESGKEMLKEFVDPSLGENCPLELAMFVIEMIDNCIKTD
PASRPSVHEIVQSLSRTVNSSLSWERSMNVPRN
>Gm_LYR3_2_paralog
MNLFPMITTTIFTLIMLCSMSVVVHVQGKQPYVGLATTACGQTGNSNSMRGYTCNGVNPS
CQAYLTFRAQPLYNTVPSISALLGSDSSQLSVANSVSEDGTFETNKLVIVPINCSCSGNN
NNQYYQFNTSYEVERGDSYFVIANNTFEGLSTCQALQDQNNIPEGDLMPGNELIVPLRCA
CPSKNQTEQGVKYLLSYLVASNHIVWLIGERFGVSSETIVEANTLSSQQPIIHPFTTLLV
PLQDEPSSNQTSEPSPPPSTPPPPPLSSSSGRSSKTWVYAVVGVVGAIALISSVLCAIVF
RTRYLKGGNKRKDDSLIVSDSFVAVAIEKPQEKKLEEEESENLAEIISGISESFKVYRYE
ELQSATNGFSPSCCIKGSVYRGFINGDLAAIKKIDGDVSKEIELLSKVNHSNVIRLSGVC
FNGGYWYLVYEYAANGYLSDWINIKGKFLSWTQRIQIALDVATGLDYLHSFTSPPHVHKD
LKSGNILLDSDFRAKISNFRLARSVEREGSEGDQYVMTRHIVGTRGYMAPEYLENGLVST
KLDVYAFGVLMLEMLTGKDVADVYAEGNIANLFDVLSAVLDEEGEHLRLSEFMDPSLKGN
YPMELAVFVARMIETCIKKDPASRPDMHEIVSSLSKALDSSLRWETSMERKFRFYKGFLN
>Pv_LYR3 Phaseolus_vulgaris
MHLFPFTLIIFFTVLIHNFSLILGQQPYIGLGTVACPSSGNKNSIRGYTCNGANSCQAFL
TFRSQPIYNSVSTISTLLGSDPSQLAHINSVSLNDTFQTNKLVLVPVNCSCAGEYYQTNT
SYVFQNSETYFLIANNTFEGLTTCQALQSQNHNPANIYPGRKLLVPLRCACPTKNQTEIA
IRYLLSYLVKPDDFVSVIAEKFGVGTMTTLEANSLTLSQSTIYPFTTLLIPLHDKPSSSQ
TVSPAQLTPPPSSPPSSHHKKTWVYAVVGAVALTSALCAVIFFTRYRKNRNKDESAVVAK
NFEATKKKPQRRVNEKFSEIISGIGQSFKVYDFEELKRATDNFSPSYWIKGSVYRGVING
DLAAIKKIEGDVTKEMEILNKINHSNVIRLSGVSFHEGRWYLVFEYAANGALSEWIFFNN
VDGKFLSWTQRIQIALDVATGLDYLHSFTSPPYIHKDIKSCNILLDGDFRGKVANLSLVR
RVEGGEDQFPATRHIVGTRGYMAPEYLEHGLVSTKLDVYAFGVVMLEMITGKEVAAILTE
DETNLSHVLRVMLGEESGQERLKAFVDPSLQENCPFELAMFVIEMIDNCISSDPASRPSV
HEIVQSLSRTLNSSLS
>Aip_LYR3_1 Arachis_ipaensis
MRLFFLFIIIITITNLSLIKGQQPYIGLGTVACPRRGNAKSIRGYTCNGLNHSCQAYLTF
RSQPLYSSVSTISSLLNSDPSQLALINSVSLNDTFEPNTLVIVPVNCSCASEYYQSNTSY
VYHNAETYFLIANNTFQGLTTCQAMMHQNANLSNLYPGRQLAVPLRCACPTKNQTLKGVR
YLLSYLVDWGDSVSFISQMFNVTTQITLDANSLTMSSVIYPFTTMLVPLHDKPLKLQASS
PSSQPPSSSDSSSTDKSSKKTWVYVVVGVVGGFALIFVTCAVIFFTHTRKTKRNQEVVAV
SKSFEAIEKPEGKIMEQESGKLSEIIASMAQSFKVYDFEELQRATDNFSTSCLIKGSVYR
GVINGDLAAIKKVEGDISKEIQVLNKVNHSNVIRLSGVSFYQGQWYLVYEYAANGALSDW
IYMDNVDGEFLSWRQRIQIALDVATGLDYLHSFTSPSYIHKDLKCSNILLDSELRAKVAN
FSLARSVEGENGQFPMTRHIVGTRGYMAPEYLENGVVSTKIDVYAFGVLVLEILTGKEVA
EILNEDDNNNKGFSNVLSVILSEESGKERVKEFMYASLHGNYPSELATVVIGMIHNCVEK
EPENRPQMQEIVASLSRILNSSLNWETSVSISASQSF
>Aip_LYR3_2 Arachis_ipaensis
MQSFTIIIHVLTLSLLYHFYVILAQQPYIGVATTACSQTLNSNSILGYTCNGLKPSCQSY
LTFESQINYNSVPTISSLLNIDPTQLSKANSVSQNATFEINKLVIVPVNCSCFANQYYQY
NTSYKVQSGDNYFIIANNTFEGLSTCQAMKDQNKIDELKLSPGDKLRVPLRCACPTKNQT
EKGFKYLLSYLVSFGDDVSHISERFGVTIETILEANSLSSQKPTINPFTTLLVPLQEKPS
SSQTVMTPPPPSLSPSQPPPSSSGGSSSKTWVYVVVGVVGGVVLVLVLFSIIFRKHFHKI
RKKKKKGNSVIVSKSFEAIEKQQGKKLEEDSETLSEIISDIAQSFKVYKFKELQSATNDF
SSELLIKGSVYRGLINGDLAAIKKINRDVSKEVQLLNKVNHSNVIRLSGVSFNEGHWYLV
YEYAANGPLSDCIFMENGQFLSWKQRIKIALDVATGLDYLHSFTSPPFIHKDLKCDNILL
DADFRAKIANFGLARSIQGEEDEFSMTRHIVGTRNYMAPEYLQNGIVSTKLDVYAFGVMV
VEILTGRDVAAIYAEYDKKNLEEILSSIVKEEGDHERLKEFMDPSLKGNYATEHAVFIIG
MIEKCIKKDPASRPSMQDIVSSLSKALDSLNWESLVNISG
>Adu_LYR3_1 Arachis_duranensis
MRLFFLFIIIITITNLSLIKGQQPYIGLGTVACPRRGNAKSIRGYTCNGLNHSCQAYLTF
RSQPLYSSVSTISSLLNSDPSQLALINSVSLNDTFEPNTLVIVPVNCSCASEYYQSNTSY
VYHNAETYFLIANNTFQGLTTCQAMMHQNANLSNLYPGRQLAVPLRCACPTKNQTLKGVR
YLLSYLVDWGDSVSFISQMFNVTTQITLDANSLTMSSFIYPFTTILVPLHDKPLKLRTSS
PSSQPPSSSDSSSTDKSSKKTWVYVVVGVVGAFALIFVTCAVIFFTHTRKTKRKQEVVAV
SKSFEAIEKPQGKIMEQESGKLSEIIASIAQSFKVYDFEELERATDNFSTSCLIKGSVYR
GVINGDLAAIKKVEGDISKEIQVLNKVNHSNVIRLSGVSFYQGQWYLVYEYAANGALSEW
IYMDNVDGKFLSWRQRIQIALDVATGLDYLHSFTSPSYIHKDLKCSNILLDSELRAKVAN
FSLARSVEGENGQFPMTRHIVGTRGYMAPEYLENGVVSTKIDVYAFGVLVLEILTGKEVA
EILNEDDNNNKGFSNALSIILSEESGKERVKEFMYASLHGNYPSELATVVIGMIHNCVEK
EPENRPQMQEIVASLSRILNSSLNWETSVSISASQSF
>Adu_LYR3_2 Arachis_duranensis
MQSFTIIIHVLTLSLLYHFYVILAQQPYIGVATNACSQTLNSNSILGYTCNGLKPSCQSY
LTFKSQINYNSVPTISSLLNIDPTQLSKANSVSQNATFEINKLVIVPVNCSCFANQYYQY
NTSYKVQSGDNYFIIANNTFEGLSTCQAMKDQNKIDELKLSPGDKLRVPLRCACPTKNQT
EKGFKYLLSYLISFGDDVSQISERFGVTIETILEANSLSSQKPTINPFTTLLVPLQEKPS
SSQTVMTPPPPSLSPSPPPPSSSGGSSSKTWVYVVVGVVGGVVLVLVLVLFSIIFRKHFI
RKKKKGNSVIVSKSFEAIEKQQGKKLEEDSETLSEIISDIAQSFKVYRFKELQSATNDFS
SEFLIKGSVYRGLINRDLAAIKKINRDVSKEVQLLNKVNHSNVIRLSGVSFNEGHWYLVY
EYAANGPLSDCIFMENGQFLSWKQRIKIALDVATGLDYLHSFTSPPFIHKDLKCDNILLD
ADFRAKIANFGLARSIQGEEDEFSMTRHIVGTRNYMAPEYLQNGIVSTKLDVYAFGVMVV
EILSGREVAAIYEEYDKKNLEEILSSIVKEEGDHGKLKEFMDPLLKGNYATEHAVFIIGM
IEKCIKKDLASRPSMQDIVSSLSKALDSLNWESSVNISG
>Lan_LYR3_1 Lupinus_angustifolius
MSHFPLIPSFIFTLLFCTFSLIEGQQPYIGLGTTACYRKGNSKSIRGYICNGANKSCQAY
LTFRSQPLYSSVSKISALLSSDPSQLAEINSVSLNGTFETNKLVIVPVKCSCASEYYQAN
TSYVVQNADTPFLIASNTFEGLSTCQALQNENHNPWNMFQGRELLVPLRCACPTKNQTKK
GVKYLLSYLVKGDDSVSLVSEKFGVKTETTLEANNLTMTNATIQPFTTLLVPLHDKPSNS
QTVSSAPPPSLPSSSTTDKSSNKKWVYAVSIAAGVGVIVLVLILCAISFYIHHRKMKNKK
DHAAVSESFDAIESSQGRQREEESKQLSEIISGIAQSFKVYAFEELQHATDNFNPSYWIK
GSVFRGVINGDLAAIKKVEGNVLKEIELLNKVNHANVIRLSGVSLNEGHWYLVYEYATNG
ALSEWIYFNNNMNGKFLSWTKRIQIAFDVATGLDYLHSFTSPPHIHKDLKSSNILLDHDL
RAKVSNLRLARSVEVQEGQQLPLTRHIIGTRGYMAPEYLENGLVSTKLDVYAFGVLLLEL
LTGKEVAAILAEDNKNLSHILCDMVGEKNEQERVKEFMDPSLKGNYPLELAMFVVGMIDD
CIEKDPESRPHMYEIVLSLSRILNSSLSWEMSLNISASQDTIALSRALEVTAAET
>Lan_LYR3_2 Lupinus angustifolius
MNLFTITLTFTLTISFSFYMILGQQPYIGVATSACSETGNFNSILGYTCYEVSPSCQAYL
TFRTQPLYNSVSSISKLLGSDPSKISEANSVSEEATFETNKLVIVPINCSCAGDQYYQFN
TSFIVQQDDNYFVIANNTFEGLSTCQALQDQNRIPDVDLDVGTKLVVPLRCACPSKNQTE
EGVRYLISYLVKPDDDVSQVSERFGVTIETILEANSLSLQQPTINPFTTLLVPLQDKPSS
SQTVEPPLPPPPPPPPPASPSSNGSSSKTWVYIVVGVVGAFVLILLICSIIVRKHYLNKK
RKDSEAVSDNFAGKEKAQGKELEDESRKLLEIISGIAQSFKVYSFEELQNATNNFSPKCL
IKGSVYHGVINGDLAAIKKIDGDVSKEIELLNKVNHSNVIRLSGVSFKDGHWYLVYEYAA
NGALSDWIYFNNNDENKSLTWTQRIQIALDIATGLDYLHSLISPPYIHKDLKCSNILLDI
DFRAKIANFGLARSLELENDQNVITRHIVGTRGYMAPEYLENGLVSTKLDVYAFGVMMLE
ILSGKEVAALYEESDFNLSSVVQGEHERLRDFMDASMQGNYPLELAIFVCGMIDDCMKKD
PTTRPSMNEIVTSLSKAFDSSLSWE
>Pan_LYK6 Parasponia_andersonii
MELSGFSSVFILTIFSCLSLRFSQQPYEGESITACSNKDGSNSVLGYTCNGVKTSCQAYL
TFRSQPPYDNVSAIADLLASDPSQISLVNLVSKNFTFETNRLVIVPVNCSCSGELYQANT
SYVIQHGDIFLSIANSTFQGLSTCQAIGNQNNNLTTRLLYTGTRISVPLRCACPTKNQTD
LGLNYLVSYLVAKGDFVYSIATRFGSDTGWTLVANGLSEENPTIYPFTTLLVPLKNPPSG
PQILEPSPPPPPSPPSSPPVSSAEKSSKKTWLYPLIGVVGGSVLLLVLGTIIFCRVFHKS
KKKPESNIVSKGYEAQETSVEEKVEEESHDFLGSLDIAQSLKFYNFEELQLATSDFNPSC
WIKGSVYRGTINGDMAAIKKMHGDVSKEVHLLQKINHSNLIRLSGVCFSEGHWYLVYEYA
ANGPLSDWIYNDNNDGNFLNWTQRIQIALDVATGLNYLHNFTSPPHVHKDMKSSNILLDS
DFRAKIANFGLARSAGAQEGQFSLTNHIVGTVGYMAPEYLENGLVSTRLDVYAFGVLLLE
ILTGKEIHIFYDENINLSNALSGVLNDEGQESLSRFMDPSMQEKYPHELAKFVVQVIDSC
LEKNPEARPTMDEIVQFLKRTLSNSLAWELSNSFTT
>Pan_LYK8 Parasponia_andersonii
MGFSSPFSVSILFLFSFICSSSLTGAQQPYVGKTVSDCTNQHNSSSGLGYFCNGVNTSCQ
TYLTFRAVPPFNTVSAISDLLAANPSQVSEINLVPETATFDTNKLVIVPVNCSCSGEFYQ
SNTFYRVNQREIYTAIANWIFEGLTTCQAIANQTGNPIAQNLTVGQRISVPLRCACPTKN
QTDSGVNYLVSYLVGELDSSSSISERFKVDNDLLLSANGLSDPDTTIYPNTTLLVPLDKP
PSSSQTIEPPPPPPPPPSGSPPTSTISNNSSKKTWVYALVGALGGTAVLLVLGTTLYLRV
FRKSKKKTESVLVPKSFESSEKQVEKKIDESQDFLDSLSDIAQSIKVYKFEELQLATNDF
STSSLVKGSVYRGTIKGDFAAIKKVDGDISKEINFLQKINHSNVIRLSGVCFNEGYWYLV
YEYAANGPLSSWIYHKRKDGKFLNWTRRIQIALDVATGLNYLHSFTAPSHVHKDIKSSNI
LLDSDFRAKIANFGLARSTQGHDGQYSLTKHIVGTVGYMAPEYLENGLVSTKLDVYAFGV
LLLEMLTGKEVSVLYEENAHLSSSFSAVLNDEGQDSLKHFMDPSLGEIYPSELVNFVLRI
IDGCLKKNPEARPPVDEIVQLLSRTLSNSLNWELSNTFVG
>Prig_LYK6 Parasponia_rigida
MGISGFSSVFILTIFSCLSLRFSQQPYEGESITACSNKDGSNSVLGYTCNGVKTSCQAYL
TFRSQPPYDNVSAIADLLASDPSQISLVNLVSKNFTFETNRLVIVPVNCSCSGELYQANT
SYVIQHGDIFLSVANSTFQGLSTCQAIGNQNNNLTTRLLYTGTRISVPLRCACPTKNQID
LGLNYLVSYLVAKGDFVYSIATRFGSDTGWTLVANGLSEENPTIYPFTTLLVPLKNPPSG
PQILEPPPPPPPSPPSSPPVSSAEKSSKKTWLYPLIGVVGGSVLLLVLGTIIFCRVLHKS
KKKPESNIVSKGFEAHETSVEEKVEEEPHDFLGSLDIAQSLKFYNFEELQLATSDFNPSC
WIKGSVYRGTINGDMAAIKKMHGDVSKEVHLLQKINHSNLIRLSGVCFSEGHWYLVYEYA
ANGPLSDWIYNDNNDGNFLNWTQRIQIALDVATGLNYLHNFTSPPHVHKDMKSSNILLDS
DFRAKIANFGLARSTGAQEGQFSLTNHIVGTVGYMAPEYLENGLVSTRLDVYAFGVLLLE
MLTGKEIHIFYDENINLSNALSAVLNDEGQESLSRFMDPSMQEKYPHELAKFVVQVIDSC
LEKNPEARPTMDEIVQFLKRTLSNSLAWELSNSFTT
>Prig_LYK8 Parasponia_rigida
MGFSSPFSVSILFLFSFICSSSLTGAQQPYVGKTVSDCTNQHNSSSGLGYFCNGVNTSCQ
TYLTFRAVPPFNTVSAISDLLAANPSQVSEINLVPETATFDTNKLVIVPVNCSCSGAFYQ
SNTFYRVNQREIYTAIANWIFEGLTTCQAIANQTGNPIAQNLTVGQRISVPLRCACPTKN
QTDSGVNYLVSYLVGELDSSSSISERFKVDNDLLLSANGLSDPDTTIYPNTTLLVPLDKP
PSSSQTIEPPPPPPPPPSGSPPTSTISNNSSKKTWVYALVGALGGTAVLLVLGTTLYLRV
FRKSKKKTESVLVPKSFESSEKQVEKKIDESQDFLDSLSDIAQSIKVYKFEELQLATNDF
STSSLVKGSVYRGTIKGDFAAIKKVDGDISKEINFLQKINHSNVIRLSGVCFNEGYWYLV
YEYAANGPLSSWIYHKRKDGKFLNWTHRIQIALDVATGLNYLHSFTAPSHVHKDIKSSNI
LLDSDFRAKIANFGLARSTQGHDGQYSLTKHIVGTVGYMAPEYLENGLVSTKLDVYAFGV
LLLEMLTGKEVSVLYEENAHLSSSFSAVLNDEGQDSLKHFMDPSLGEIYPSELVNFVLRI
IDGCLKKNPEARPPVDEIVQLLSRTLSNSLNWELSNTFVG
>Prug_LYK6 Parasponia_rugosa
MGLSGFSSVFILTIFSCLSLRFSQQPYEGESITACSNKDGSNSVLGYTCNGVKTSCQAYL
TFRSQPPYDNVSAIADLLASDPSQISLVNLVSKNFTFETNRLVIVPVNCSCSGELYQANT
SYVIQHGDIFLSVANSTFQGLSTCQAIGNQNNNLTTRLLYTGTRISVPLRCACPTKNQTD
LGLNYLVSYLVAKGDFVYSIATRFGSDTGWTLVANGLSEENPTIYPFTTLLVPLKNPPSG
PQILEPPPPPPPSPPSSPPVSSAEKSSKKTWLYPLIGVVGGSVLLLVLGTIICCTVFHKS
KKKPESNIVSKGFEAHETSVEEKVEEESHDFLGSLDIAQSLKFYNFEELQLATSDFNPSC
WIKGSVYRGTINGDMAAIKKMHGDVSKEVHLLQKINHSNLIRLSGVCFSEGHWYLVYEYA
ANGPLSDWIYNDNNDGNFLNWTQRIQIALDVATGLNYLHNFTSPPHVHKDMKSSNILLDS
DFRAKIANFGLARSAGAQEGQFSLTNHIVGTVGYMAPEYLENGLVSTRLDVYAFGVLLLE
MLTGKEIHIFYDENINLSNALSAVLNDEGQESLSRFMDPSMQEKYPHELAKFVVQVIDSC
LEKNPEARRTMDEIVQFLKRTLSNSLAWELSNSFTT
>Prug_LYK8 Parasponia_rugosa
MGFSSPFSVSILFLFSFICSSSLTGAQQPYVGKTVSDCTNQHNSSSGLGYFCNGVNTSCQ
TYLTFRAVPPFNTVSAISDLLAANPSQVSEINLVPETATFDTNKLVIVPVNCSCSGEFYQ
SNTFYRVNQREIYTAIANWIFEGLTTCQAIANQTGNPIAQNLTVGQRISVPLRCACPTKN
QTDSGVNYLVSYLVGELDSSSSISERFKVDNGLLLSANGLSDPDTTIYPNTTLLVPLDKP
PSSSQTIEPPPPPPPPPSGSPPTSTISNNSSKKTWVYALVGALGGTAVLLVLGTTLYLRV
FRKSKKKTESVLVPKSFESSEKQVEKKIDESQDFLDSLSDIAQSIKVYKFEELQLATNDF
STSSLVKGSVYRGTIKGDFAAIKKVDGDFSKEINFLQKINHSNVIRLSGVCFNEGYWYLV
YEYAANGPLSSWIYHKRKDGKFLNWTHRIQIALDVATGLNYLHSFTAPSHVHKDIKSSNI
LLDSDFRAKIANFGLARSTQGHDGQYSLTKHIVGTVGYMAPEYLENGLVSTKLDVYAFGV
LLLEMLTGKEVSVLYEENAHLSSSFSAVLNDEGQDSLKHFMDPSLGEIYPSELVNFVLRI
IDGCLKKNPEARPPMDDIVQLLSRTLSNSLNWELSNTFVG
>Tlev_LYK6 Trema_levigata
MGLSGFSSVFILTIFSCLSLSFSQQPYEGKSITVCSNKDGSNSVLGYTCNGVKTSCQAFL
TFRSQPPYDTVSAIADLLASDPSQISQVNLVSKNFTFETNRLVIVPVNCSCSGELYQANT
SYVIQHGDTFLSIANSTFQGLSTCQAIGNQNNNLTTSLLYTGTRISVPLRCACPTKNQTD
LGLNYLVSYLVAKGDFVYSIATRFGSDTGWTLVANGLSEENPTIYPFTTLLVPLKNPPSG
PQILDPPPPPPPSPPSLPPVSSTEKSLKKTWLYPLIGAVGGSVILLVLGTIIFFRVFHKS
KKKPESNIVSESFEAHEKSVEEKVEEESNDFLGSLSDIAQSLKVYTFEELQLATSDFNPS
CWIKGSVYRGTINGDMAAIKKMHGDVSKEVHLLQKINHSNLIRLSGVCFSEGHWYLVYEY
AANGPLSDWIYNDNNDGNFLNWTQRIQIALDVATGLNYLHNFTSPPHVHKDIKSSNILLD
SDFRAKIANFGLARSAGAQEGQFSLTNHIVGTVGYMAPEYLENGLVSTRLDVYAFGVLLL
EMLTGKEINIFYDENINLSNALSAVLNDEGQESLSRFMDPSMQEKYPHELAKFVVQVIDS
CLEKNPEARPTMDEIVQFLKRTLSNSLAWELSNSFIT
>Tlev_LYK8 Trema_levigata
MGFSSPFSVSILFFFFFICSSSLTGAQQPYVGKTVSDCTNQHNSSSGLGYFCNGVNTSCQ
TYLTFRAVPPFNTVSAISDLLAANPSQVSEINLVPETATFDTNKLVIVPVNCSCSGEFYQ
SNTFYRVNQGEIYTSIANWIFEGLTTCQAIANQTGNPIAQNLTVGQRISVPLRCACPTKN
QTDSGVNYLVSYLVGELDSSSSISERFKVDNDLLLSANGLSDPDTTIYPNTTLLVPLDKP
PSSSQTIEPPPPPPPPPSGSPPTSTISNNSSKKTWVYALVGALGGTAVLLVLGTTLYLRV
FRKSKKKTESVLVPKSFESSEKQVEKKIEESQDFLDSLSDIAQSIKVYKFEELQLATNDF
STSSLVKGSVYRGTIKGDFAAIKKVDGDISKEINFLQKINHSNVIRLSGVCFNEGYWYLV
YEYAANGPLSSWIYHKRKDGKFLNWTQRIQIALDVATGLNYLHSFTAPSHVHKDIKSSNI
LLDSDFRAKIANFGLARSTQGHDGQYSLTKHIVGTVGYMAPEYLENGLVSTKLDVYAFGV
LLLEMLTGKEVSVLYEENAHLSDSFSAVLNDEGQDSLKHFMDPSLGEIYPSELVNFVLRI
IDGCLKKNPEARPPMDEIVQLLSRTLSNSLNWELSNTFVG
>Tori_LYK6 Trema_orientalis
MGLSGFSSVFILTIFSCLSLSFSQQPYEGKSITACSNKDGSNSVLGYTCNGVKTSCQAYL
TFRSQPPYDTVSAISDLLASDPSQISQVNLVSKNFTFETNRLVIVPVNCLCSGELYQANT
SYVIQHGDTFLSIANSTFQGLSTCQAIGNQNNNLTTSLVYTGTRISVPLRCACPTKNQTD
LGLNYLVSYLVAKGDFVYSIATRFGSDTGWTLVANGLSEENPTIYPFTTLLVPLKNPPSG
PQILEPPPPPPPPSPPSSPPVSSTEKSLKKTWLYPLIGAVGGSVILLVLGTIIFYRVFHK
SKKNPESNIVSESFEAHEKSVEEKVAEESNDFLGSLSDIAQSLKVYNFEELQLATSDFNP
SCWIKGSVYRGTINGDMAAIKKMHGDVLKEVHLLQKINHSNLIRLSGVCFSEGHWYLVYE
YAANGPLSDWIYDNNDGNFLNWTQRIQIALDVATGLNYLHNFTSPPHVHKDIKSSNILLD
SDFRAKIANFGLARSAGAQEGQFSLTNHIVGTVGYMAPEYLENGLVSTRLDVYAFGVLLL
EMLTGKEINIFYDENINLANALSAVLNDEGQESLSRFMDPSMQEKYPHELAKFVVQVIDS
CLEKNPEARPTMDEIVQFLKRTLSNSLAWELSNSFIA
>Tori_LYK8 Trema_orientalis
MGFSSPFSVSILFFFFFICSSSLTGAQQPYVGKTVSDCTNQHNSSSGLGYFCNGVNTSCQ
TYLTFRAVPPFNTVSAISDLLAANPSQVSEINLVPETATFDTNKLVIVPVNCSCSGEFYQ
SNTFYRVNQGEIYTSIANWIFEGLTTCQAIANQTGNPIAQNLTVGQRISVPLRCACPTKN
QTDSGVNYLVSYLVGELDSSSSISERFKVDNDLLLSANGLSDPDTTIYPNTTLLVPLDKP
PSSSQTVEPPPPPPPPPSGSPPTSTISDNSSKKTWVYALVGALGGTAILLVLGTTLYLRV
FRKSKKETESVLVPTSFESSEKQVEKKIEESQDFLDSLSDIAQSIKVYKFEELQLATNDF
STSSLVKGSVYRGTIKGDFAAIKKVDGDISKEINFLQKINHSNVIRLSGVCFNEGYWYLV
YEYAANGPLSSWIYHKRKDGKFLNWTQRIQIALDVATGLNYLHSFTAPSHVHKDIKSSNI
LLDSDFRAKIANFGLARSTQAHDGQYSLTKHIVGTVGYMAPEYLENGLVSTKLDVYAFGV
LLLEMLTGKEVSVLYEENARLSDSFSAVLNDEGQDSLKHFMDPSLGEIYPSELVNFVLRI
IDGCLKKNPEARPPMDEIVQLLSRTLSNSLNWELSNTFVG
>Csa_LYR3 Cucumis_sativa
MDSFQFHFFTASLFCFFSFIVSQQPYAGSTTADCAVTHRSTGNLGYFCNTPNRNCHSFLT
FRSRSPFNSVSSIATLLGSDPSELSRVNSVNASATFPPDKLVLVPTTCSCSGQFFQSNVS
FTTRTGDSYFVIANETLQGLSTCQSLISQNPNVSVTSIKGGERILVPLRCACPTKNQTDM
GFNYLLSYLVVFGDTVFDIAQIFESFGADMGIILDANELQGSSFVNPFTTLLIPLKTEPS
STGMKERNSSPPPPPSLPTSPSPASKRTWVYILVAVVGGVVLAAVIGAVVFFACVRKRKK
KTEHTPIEIDSFESTEKTSEKKLDGDSSSITLDSISSVVQSVKAYTFKELQDATDNFSST
HLIKGSVYHGTINGDSAAIKKMNGDVSKQINLLNKTNHTNLIRLSGVCFEEGHWYLVFEY
AAKGVLSDWIDSNGSNNDRFLTWTQRIQIAVDVATGLNYLHSFTNPPHVHKDLKMDNILL
DDDFRGKISNFSLARSAGWEEGEFTLTMHIVGTRGYMAPEYLENGLVSTKLDVYSFGILI
IEMLTGKEVSELHRKENLQLTDLLEKVLDQKDGKEYLNHLMDPSLEGNFPTELAVLVMNI
AKLCMNKDPSQRPSMDDIVQSLCRILSSSLSWELPNTSV
>Cme_LYR3 Cucumis_melo
MDSFQFHFFIASLFCFFSFIVSQQPYTGSTTADCSVTHNSTGNLGYFCNTPNRNCQSFLT
FRSRSPFNSVSSIATLLGSDPSELSRVNSVNASATFPPEKLVLVPTTCSCSGLFLQSNVS
FTTRTGDSYFAIANETLQGLSTCQSLISQNPNIGVTSIKGGERILVPLRCACPTKNQTDM
GFNYLLSYLVVFGDTVSDIAQIFESFGADIGIILDANELQGNSFVNPFTTLLVPLKTEPS
STGMKEPKPSPPPPPPSLPTSPSPASKRTWVYILVAVVGGVVLAAVIGAVVFFACVRKRK
KKTEHTTTEIDSFESTEKPSVKKLDGDSSSITLESISSVVQSVKAYTFKELQDATDNFSS
THLIKGSVYHGTINGDSAAIKKMNGDVSKQINLLNKTNHSNLIRLSGVCFEEGHWYLVFE
YAAKGVLSDWIDSNGSNDDRFLTWTQRIQIAVDVATGLNYLHSFTNPPHVHKDLKMDNIL
LDGDFRGKISNFSLARSAGWEEGEFTLTMHIVGTRGYMAPEYLENGLVSTKLDVYSFGIL
IIEMLTGKEISELHRKENLQLTALLEKLLDEKDGKDYLTHLMDPSLEGNFPIELAVLMMN
IANLCVNKDPSQRPSMDDIVQSLCRILSSSLSWELPDTSV
>Pp_LYR3 Prunus_persica
MSFLSLILSAIILTTFSCCSLIVAQQPYEGKAFTDCYNTNTYSKSVLGYSCNGVNKSCQT
YLTFRSQPPYNSVSAISAMLASDPSQIAEMNSVSETATFETNKLVIVPITCSCSGDFYQL
NTSHVVVHGDTYFVIANNTLQGLSTCQAMMNQNTNLTTKELYSGTRLSVPLRCACPTKNQ
TDVGTKYLLTYIIAQGDYVSKISATFDSDTGRTLEANGLSEQASTIYPFTTLLVPLQNPP
SSSQTIEPPSSSPSPPAPPSTSSNNSTKKWVYAFVGALGGGAFVLVIGIIIFCTFFRRSR
GTKGFNSIIVSERFEALEKPLEKKEEEGSQDFLEALSGIAQSLKVYKFEELQRATDDFSS
TYLIKGSVYRGNINGDLAAIKKMNGDVSTEINLLNKTSHSNLICLSGVCFHDGHWYLIYE
YAVNGPLSDWIYYSNNDGKFLNWTQRIQILLDVASGLNYLHSFTTPPHVHKDIKSSNILL
DSDFRGKIANLGLARSTEAPEGEVPLTNHIVGTIGYMAPEYLENGLISTKLDVYAFGALM
LEILTGKEVAVLYEENRQLSDVLNSVLNDEDGPESLRHFIDPSMQESYPPELALFVIRLV
HSCLNKNPAARPAMEEMVQFLSRTMSNSLSWELSSNISGYQGTEGFLDGRGTGTGSQSTT
>Rc_LYR3 Rinicus_communis
MGFISAFSLFFLSIFLAFCCLLIHAQQPYVAKATTNCTNTADSALGYSCNGLNTSCQTYL
TFRSQPPYTNVTSISTLLNSDPSQLSAINSVSETATFDTNKLVIVPVNCSCSGDYYQANT
SYVVQAKDAPFFIANNTFQGLSTCQAINDQNRRQTVDIFPNEILHIPLRCACPTKNQTDA
GIKYLLSYLVTWGDTVSAVSVKFGGNTGRSLEANGLSEQTPTIYPFTTLLIPLENPPTSN
QTISPPPPPASSPPPPPSTDTPNNGSSSKKWVYVLVGVLAGIVFTLGLVTIIFYALFRRS
KRKPEPIIVSESFEAQEKSLNKKLDEESQDFLDSISSIAQSIKVYKFKELEAATDNFSPS
CWIKGSVYRGYISGDYAAIKKVNGDVSKEIELLNKVNHFNLIRLSGVCFSGGHWYLVYEY
AANGALSDWIYYSNNEGNFLSWTQRVQIALDVATGLNYLHSFTSPPHIHKDIKSSNVLID
SDFRAKIANLAMARSTEGQDGEFALTRHIVGTKGYMAPEYLENGLVSTKLDVYAFGILML
EMVTGKEVAALYTEENLNLSDILNDVLSKEDGQQSLKQFVDPSMEENFPSEISLFMMVRM
IDSCLNKNPADRPAMDEISQSLSRILTDSLSWESSNASGYQRFSRNF
>Tc_LYR3 Theobroma_cacao
MGSFSLISLFTLSLFCCSCLIHAQQPYVGRKTTDCTNPDTSDSVLGYTCNGLNRSCQSYL
IFRSQPSFNTVASISNLLSSDPSQIAEINEVSETASFETNQMVIVPVNCSCSGDYYQVNT
TYTVQSGDGYLLIANNTFQALSTCQAIQNQQPDIPSQSLTIGLRITVPLRCACPTKNQTD
AGINYLLSYLIAEGDSVPGISQLFGADTAKTLEANELSDPTINFFTTLLVPLQDPPSKIT
VPSPPAPPPSSPPPPPPPPSPSGSSNKTWIYILVGVLGGGALILVVGAVIFCVFFRKSKK
KPDLIITSESFEAHGKPLKKKLDDESQDVLDSMSNIAQSLNLKLYKFEELQVATDNFSPS
CQIKGSVYRGVIKGDFAAIKKVHGDVSKEIELLNKVNHSNLIRLSGVCFQDGHWYLVYEY
AVNGALSDWIFHNDNSGKYLSWKQRIQIALDVATGLNYLHSFTNPPHVHKDLKCSNVLLD
GDFRAKIANFALARATEGREGQFALTRHIVGTKGYMAPEYVENGFVSTKLDVYAFGVLLL
EIITGKEAAAFYGEEYMNLSDILSNVLHEKDGEESLKHFIDPFMLENYPSELAILVVKLI
NTCLKKDPTARPAMQEIVQSLSRILTTSSRDSSSNMSWSQASSGSY
>Sl_LYR3 Solanum_lycopersicum
MNYSHLIFVFTIILAYSSVSILAQQPYFGTGTNDCSSQDTSTSAFGYLCNGVNRTCQSYL
TFRSQPPFNTVSSISSLLGANPSQLSQLNSVSQNATFNTNQMVLVPVTCSCSGQFYQSNA
SYVIRRDDSFLNIAMNTLQGLSTCQAINAENSEQANNLVVGSRINVPLRCACPTQNQTNN
GTNYLLTYLIASGEFVSFISDKFGVDFRATLAANSIPEDAPTVFPNTTLLVPLSTPPLSS
QVAGPSPPPPPATTPTPPAVPVSESSSNKTWIYVVAGVVGGLVALCILGVVVFFLFFRKK
EKKADPQFVSESFEAVEKPSNKKVEEESEEFLESLSSIAQSVKVYKFEEVKAATENFSPT
CLIKGSVYRGTINGDFAAIKKMSGDVSKEINLLSKINHFNLISLSGICFHDGHWYLVYEY
AANGPLSDWICHHNGEQKSLSWAQRVQISFDVATGLNYLHSYTSPPHVHKDLNGDNILLD
GDLRAKIANFGLARSADGQEGEFALTRHIVGTQGYMAPEYLENGLVSPKLDVYALGVLLL
EILTGKEVSALYEGSNTNLAELLIPVLNDDNAKESLSNFVDPSLQGKYPVELAFAMVRLI
DNCLMKDPSHRPNTDEIVQSVSRIMTATHSWETSFSTSVSPHRLP
>St_LYR3 Solanum_tuberosum
MNYSHLIFVFTIILAYSSSVSILAQQPYFGTGTNDCNTQDTSTSAFGYLCNGVNRTCQSY
LTFRSQPPFNTVPSISSLLGANPSQLSQLNSVSQNATFNTNQMVLVPVTCSCSGQFYQSN
ASYVIRRDDTFLNVAINTLQGLSTCHAINAENSEQANNLVVGSRINVPLRCACPTQNQTN
NGTNYLLTYLIASGEFVSFISDKFGVDFRATLAANSIPEDAPTVFPNTTLLVPLSTPPLS
SQVAGPSPPPPPATTSTPPPAVPVSESSSKKTWIYVVVGVVGGLVALCILGVVVFFLFFR
KKEKKADPQFVSESFEAVEKPSNKKVEEESEEFLESLSSIAQSVKVYKFEEVKAATENFS
PTCLIKGSVYRGTINGDFAAIKKMSGDVSKEINLLSKINHFNLISLSGICFHDGHWYLVY
EYAANGPLSDWICHHNGNQKSLSWAQRVQISFDVATGLNYLHSYTSPPHVHKDLNGDNVL
LDGDLRAKIANFGLARSADGQEGEFALTRHIVGTQGYMAPEYLENGLVSPKLDVYALGVL
LLEILTGKEVSALYEGSNTNLSEVLIPVLHDEDAKENLSNFIDPSLQGKYPAELAFAMVR
LIDNCIMKDPSHRPSTDEIVQSVSRIMTATHSWEMSFSSSV
>Ns_LYR3 Nicotiana_sylvestris
MNYSHLICVFTIIFASSSVSILAQQPYIGKGTNVCSSQDNSNSAFGYFCNGVNRSCQSYL
TFRSQTPFTSVASISSLLGADPLELSQLNSVAQNATFDTNQMVLVPVTCSCAGQYYQTNT
SYVIKKDDTFLTIANNTLQGLSTCHAINAENKEQATNLILGSRINVPLRCACPTKNQTDD
GTKYLLSYLVTSGEFVSLISGKFGADTRATLAANGLSENDATIFPFTTLLVPLLNPPLSS
QVVGNSPPPPPPSAPTSPAVPVSNNGSKKTWIYVVVGVVGGVVALSLLGVVIFFLFFRKR
QKKADPQFVSESFEAVEKPLNKKVEDESEEFLESLSSIAQSVKIYKFEEIKTATENFSPT
CLIKGSVYRGTINGDFAAIKKMSGDVSKEINLLSKINHFNLISLSGICFQDGHWYLVYEY
AVNGPLSDWICHQNSDQKSLNWTQRVQISLDVATGLNYLHSYTSPPHVHKDLNGSNILLD
GDLRAKIANFGLARSADGEEGEFALTRHIVGTQGYMAPEYLENGLVSPKLDVYAFGVLLL
EILTGNEVSVLYEGSNTYLAEVLIPVLHDENAKENLSNFIDPSLQGKYPAELAIAIVRLI
DNCIKKDPSHRDGMDEIVQSLSRIMTATHSWEMSYSISVSPQTLP
>Vv_LYR3 Vitis_vinifera
MAWLSFISVFTLSLISFSSSILAQQSYVGKGTTDCDNNNLTSVLGYSCNGVNASCQAFLI
FRSEPPYNDVSSISDLLGSDPSQLAQINSVDETATFETKKEVIVPVNCSCSGEFFQANTS
YVVQHGDTYLLIANNTFEGLSTCQALRSQRTSLTTNIYTGTKLTVPLRCACPTKNQSDVG
VKYLMSYLVASGDYVSSISVRFGVDTGMTLEANELSEQNPNIYPFTTLLIPLQNLPSSSQ
TIVPPPPPPPSPPPPTAVSSPSKSLKKTWVYVVVGVVAGSALVLLFGSVIFFKFFRKTRK
KTDPIAISESFEACEKPLKEEQHEFLESISSIAQSLKVYKFEELQSATDNFSPNCRIKGS
VYRGTIKGDLAAIKKMDGEVSNEIALLNKINHFNVIRLSGICFNDGHWYLVHEYAVNGPL
TDWIYNNNDDSRFLVWMQRIQIALDVATGLNYLHSYTSPPYVHKDIKSGNVLLDSDFRAK
IANFGLARSAEGQEGQFALTRHIIGTRGYMAPEYLENGLVSTKLDVYAFGVLMLEMLTGK
EVAALYEGENMHLPDVLVAVLHEGDGKEKLRNFIDPSLSGNYPLELAIVMIRLIDSCLKK
SPASRPDMVEIVQALSRTLTTSVAWELSNNVSGYQNSS
>Ccl_LYR3 Citrus_clementina
MFNMGFLPCISVFTLFTLSFISSIQSQQPYIGRATTACSSFDTTNSALGYSCNGLNRSCL
AFLIFRSKPPFNTVASLRFWPLSHLSSPKINSVSETATFETNQMVIVPVNCSCSGKHYQA
NTTYFVQNGDTYFLIANNTFQGLSTCQALQDEHGNVSNFGVGTRLLAPLRCACPTKNQTD
SGVHYLLSYLVEGDNTVYGISKRFGVDTDRTLEANGLSEGAPNIYPFTTLLVPLENPPSS
SQTTEQRPLLPSSPPPPPPPPNSSSNKGAKKTWIYVVIGVLAGIALTLIFGMIIFYMFFR
ISYKKEFDSTIVSSSFEACEKASNKKLDEESRDFLESISDIAQSLKVYTFEELQAATDDF
NPSCWIKGSVYRGKIGGDFVAIKKVHGDASDQIKLLNKINHSSLIRLLGICFNGGNWYLV
YEYAVNGSLNVWINDKGGKFLDWAQRIQIALDVATGLNYLHSFTNPPHVHKDIKCSNVLL
DTDFRAKIANFALARPAERQEGEFALTSHIVGTKGYMAPEYLENGLVSTKLDVYAFGVLM
LEMLSGKEAPALYSEENMLLVDVLNPVLHKEDGEESLRHLMDPSMQGNYPPVTAILVIRL
IESCLKKDPSGRPAMDKIAQSISRFLNASLAWELS
>Csi_LYR3 Citrus_sinensis
MGFLPCISVFILFTLSFISSIQAQQPYIGLATTACSSFDTTNSALGYSCNGLNRSCLAFL
IFRSKPPFNTVASISTLLASKPSQLSKINSVSETATFETNQMVIVPVNCSCSGKHYQANT
TYFVQNGDTYFLIANNTFQGLSTCQALQDQHGNVSNFGVGTRLLAPLRCACPTKNQTDSG
VHYLLSYLVKGGNTVYGISKRFGVDTDRTLEANGLSEGAPNIYPFTTLLVPLENPPSSSQ
TTEQRPLPPSSPPPPNSSSNKGAKKTWIYVVIGVLAGIALTLIFGMIIFYMFFRISYKKE
FDSTIVSSSFEACEKASNKKLDEESRDFLESISDIAQSLKVYTFEELQAATDDFNPSCWI
KGSVYRGKIGGDFVAIKKVYGDASDQIKLLNKINHSSLIRLLGICFNGGNWYLVYENAVN
GSLSVWINDKGGKFLDWAQRIQIALDVATGLNYLHSFTNPPHVHKDIKCSNVLLDTDFRA
KIANFALARPAERQEGEFALTSHIVGTKGYMAPEYLENGLVSTKLDVYAFGVLMLEMLSG
KEAPALYSEENMLLVDVLNPVLHKEDGEESLRHLMDPSMQGNYPPVTAILVIRLIESCLK
KDPSGRPAMDKIAQSISRFLNASLAWELSKNISEL
>Eg_LYR3 Eucalyptus_grandis
MEMNFLSLSLVIALSILHFSSFAHTQQPYISRRTIMNCSKTNDSSSPRLGYTCNGLNRTC
RTYLIYRSNPPYDTVRSIAKLLASDPSQLSAINSVGPNATFPTNNMVIVPVNCSCSGPHY
QANATYSIRRGDNYYVIVNDIYQGLTTCRAIKDQNDIQTVDLYSGDLTIPIRCACPTKNQ
TDLGIKYLLSYVVAEGNYVGTISGRFGTNTAWTLEANGLSEQVSTIYPFTTLLVPVRSPP
LSNQTIVPPPSPGQHTPPPPQSPSPTALPSTSSLRNKWVFAIAGLLIGAACTLAIGSGII
FCLSFRRKIVQHAATIVPDDPKTRIVKGEEESQGLMQTIHGIAQSIKVYSFEELQLATND
FSPSCWIKGSVHRGEIDGCFVAIKKVNGDAIKEINLFKKINHFNIVRLSGICFNNGDWYF
VYDFASHGPLSDWIYSTEGDSKTVLSWTQRVQIAVDVATGLNYLHGFTSPPHIHKNITSG
NILLDCDFRAKITNLGMARSAEGNEGRFDLTSHIIGTKGYMAPEYLENGLVSTALDVYAF
GVLAMEIITGKEAESLTKEESLNLYEALDEVVPEDTMTKRLAGLIDPSLGGRYPSNLAAF
MIGIIRCCLKKNAVDRPDMDEIVQYLSGLLASSISWESSSNVI
>Pt_LYR3_1 Populus_trichocarpa
MSFRSVVSPFALFILYCCSLIQAQQPYVGKGTTKCSNTENSALGYSCNGLNKSCQAYLIF
RSQPPYSTVASISTLLGSDPSQLSQINSVSETTSFPTNQLVLVPVNCSCSGDYFQANASY
IVQSGNTPFLIANNTYQGLSTCQAIRNEKGTRTVNIFAGETLTVPLRCACPTKNQSDLGI
RYLLSYLVTWGDTVSIAGVRFGADIGRALEANEISEKNPTIYPFTTLLIPLKNPPTSSQT
VVPPPPPASPSPSPPSPSPNSDKSANKTWIYVFVGAVGGIVLTLVIGTIIFFMLFRKSKK
QPGPIIVSQSFEAHEKPLNRKLDEEPQDLLESVYSIAQSIKVYNYEDLKAATDNFSPSFW
IKGSVFRGLINGDFAAIKKMNGDVSKEIDLLNKINHSNLIRLSGVCFNDGHWYLVYEYAA
NGPLSDWIYVSSNEGKFLKWTQRIQIATDVATGLNYLHSFTNYPHVHKDIKSSNILLDKD
LRAKIANFSLARSTDGPEGEFALTRHIVGTKGYMAPEYLENGIICTKLDVYAFGILTLEI
MTGKEVAALYREENRELSDVLNGVLSEEGGLEESLSQLIDPSMQGNYPSGLAVLMVRLID
SCLNKNPAGRPAMDEIVQSLSGILITSLAWELSNNTSSYHSSN
>Pt_LYR3_2 Populus_trichocarpa
MSCLSVVSSFVLFIVCCCSLIQAQQPYVGKATTNCSNTENSALGYSCNALNKSCQAYLIF
RSQPPYNTVASISTLLGSDPSQLSEVNSVSETTSFPSNQLVIVPVNCSCSGEYSQANASY
IVQPNDTLFLIANNTYQGLSTCQALQNQKTTRTDDILSGETLTVPLRCACPTKNQSDLGI
RYLLSYLVTPGDDVPAISEQFGAATGRTLEANGLPEQNPTIFPFTTLLIPLQSTPTSSQT
VVPPPPPASSSPPSPSPNPEKSSKKTWLYVVVGVVGGIALTIVIGTIIFFMLSRKSKKQP
GPVIESQSFEAHEKPLNKKLDEESQEFFESISAIAQSIKVYKFEDLKAATDNFSPSCWIK
GSVYRGLINGDFAAIKKMNGDVSKEIELLNKINHSNLIRLSGVCFNDGHWYLVYEYAASG
QLSDWIYDRSNEGKFLNWTKRIQIASDVATGLNYLHSFTNYPHVHKDIKSSNILLDSDLR
AKIANFSLARSTGDQDDEFVLTRHIVGTKGYMAPEYLENGVVSSKLDVYAFGILTLEIIT
GKEVAALHSEESRNLSDVLNGALSEVDGQEESLKQLIDPSLHENYPSGLAVLVVRLIDSC
LNKNPGDRPTMDEIVQSLSRILTTSLAWELSSNVSGYHISS
>Pe_LYR3_1 Populus euphratica
MSFRSVVSPFALFILYCCSLIQAQQPYVGKGTTKCSNTENSALGYSCNGLNKSCQAYLIF
RSQPPYTNVASISTLLGSDPSQLSQINSVSETTSFPTNQMVLVPVNCSCSGDYFQANASY
IVQSGNTPFLIANNTYQGLSTCQAIRDQKGTGTVDIFAGETLTVPLRCACPTRNQSDLGI
RYLLSYLVTWGDTVSIASVRFGADIGRALEANEISEKNPTIYPFTTLLIPLKNPPTSSQT
VVPPPPPASPSASPPSPSPNSNKSSNKTWIYVVVGAVGGIVLTLVIGTIIFFMLFRKSKK
QPCPIIVSQSFEAHEKPLNRKLDEEPQDLLESVYSIAQSIKVYNYEDLKAATDNFSPSCW
IKGSVFRGLINGDFAAIKKMNGDVSKEIDLLNKINHFNLIRLSGVCFSDGHWYLVYEYAA
NGPLSDWIYVSSNEGKFLKWTQRIQIATDVATGLNYLHSFTSYPHVHKDIKSSNILLDKD
LRAKIANFSLARSTDGPEGEFALTRHIVGTKGYMAPEYLENGIICTKLDVYAFGILTLEI
MTGKEVAALYREENRELSDVLKGVLSEEGGLEESLSQLIDPSMQGNYPSGLAVLMVRLID
SCLKKNPAGRPAMDEIVQSLSGILITSRAWELSNNTSSYHGSN
>Pe_LYR3_2 Populus euphratica
MSCLSVVPSFVLFIVCYSSLIQAQQPYVGKATTNCSNTENSALGYSCNALNKSCQAYLIF
RSQPRYNTVASISTLLGSDPSQLSEVNSVSETTTFPSNQLVIVPVNCSCSGEYSQANASY
IVQPNDTLLLIANNTYQGLSTCQALQNQKSTRTDDILSGETLTVPLRCACPTKNQSDLGI
RYLLSYLVTPGDDVPAISEQFGAATGRTLEANGLPEQNPTIFPFTTLLIPLQSTPTSSQT
VVPPPPPASSSPPSPSPNPEKSSKKTWLYVVVGVFGGIALAIVIGTIIFFMLSRKRKKQP
GPVIESQSFEAHEKPLNKKMDEESQQFFESISAIAQSIKVYKFEDLKAATDNFSPSCWIK
GSVYRGLINGDFAAIKKMNGDVSKEIELLNKINHSNLIRLSGVCFNDGHWYLVYGYAANG
QLSDWIYDRSNEGKFLNWTKRIQIASDVATGLNYLHSFTNYPHVHKDIKTSNILLDSDLR
AKIANFSLARSTGDQDGEFALTRHIVGTKGYMAPEYLENGVVSSKLDVYAFGILTLEIIT
GKEVAALHSEENRNLSDVLNGALSEEDGLGESLKQLIDPSLHENYPSGLAVLVVRLIDNC
LNRNPGDRPTMDEIVQSLSRILTTSLAWELSSNVSGCHISS
>Me_LYR3 Manihot_esculenta
MRFSCVIFVFVISILGFCALIHAQQLYEAKATTNCSNTDGSVLGYSCNGLNRSCQAYLVF
RSQPPYTSVASISTLLTSDPSELAAINSVSETASFDTNKLVIVPVNCSCSGNYSQANTSY
VVQAGDSVFLIANNTYQALSNCQAVQSQNRMQDFDIVTGERLTIPLRCACPTKNQSDVGI
KYLLSYLITWGDTVSDISVKFGVDTRKSLEANGLSANSIIFPFTTLLIPLQNPPSSNQTI
ASPPPPASPPPPSSSSPNPNKSSDKTWVYVVVGVLGGIALIIVLGIIIFFAVFGKRKKRS
DPVNIIVSESFEAREKPLNQNLDEESEEFLESISSIAQSITVYRFKELQTATDNFSPSCL
INGSVYRGLINGDNAAIKKVNGDVSKEINLLNKINHFNLVRLSGVCFNDGHWFLVYEYAA
NGPLSDWICNTNSNGKFLNWMQRIQIASDVATGLNYLHSFTSPPYVHNDIKSSNVLLDGD
FRAKIANFAMARSAEGQEGEFALTRHIVGTKGYMAPEYLEHGLVSTKLDVYAFGVLMLEI
VSGREVASLYTQEDTNLSDVLNDVLSKEDGQENLKKFIDPSMEGNCPLELAVLVMRLIDS
CLNKNPGDRPSMDEITQSLSRILTISLNRESSNVSGYQSSWSSL
>Fv_LYR3 Fragaria_vesca
MSFLSLISSIIIVASFCCISLILAQQPYEGQAFTDCYNPDVSKSVFGYTCNGFNRSCQTY
LTFRSQPSYNTVTSIASMLASDPSQLAEINSVSESATFATDKLVLVPVTCSCSGQYYQLN
TSHVVVHGDTFLVIGNNTFQGLSTCQAIMKQNSNLTTKNLYTGTTLTIPLRCACPTKNQT
DLGINYLMSYLITPGDFVSKISDRFDTDTGRTLEANGLSEEAANIYPFTTLLVPLENPPS
SSQTTLPPSSSPPSTPAIPPASSKNSKKIWVYVVAGAIGGGGIVLVIAVLIFYTFIRRRS
KKKTDTVVVSESIEALGKPLQKRGDEESESQDFLESVSSDIAHMALSLKVYKFEELQTAT
ENFSSSCLIKGSVFRGIFDGDVAAVKQMTGNVSKEINLLNKINHSNLIRLSGVCFNDGHW
YLIYEYAANGPLSDWIYFEENDGKLLSWTQRVQIMLDVASGLDYLHSFTTPPHVHKDIKS
SNILLDSDFRAKIADFGLARSADAQDGHFSLTNHIVGTLGYMAPEYLENGLISTKLDVYA
FGALMLELLTGKEVAVLYEQNMHLSDTLYSLLNNEDGGQSLRQFMDPALQENYPQELAIF
VIRLIDSCLKKNPGSRPIMNEMVQFLSRTMSNSLTWELSSNNSGYQGSVGVLDGTETG
>Md_LYR3 Malus domestica
MNILPLVSAIILTIFCCSCLIFAQQPYEGQAFSDCNNPETYSKSVLGYTCNGASKSCQTF
LTFRSRAPYNAVSAISKLLASDPSPLAEVNSVSETATFETNKLVIVPINCSCSGEYYQLN
TSHVVVNGDTFFIIANNTLQGLSTCQAMLNQNGNRTAEDLSIGDRLNVPLRCACPTKNQT
DLGFKYLLTYLVAPXDYVSLISNRFGSFGSDTGRTLEANGLPEQGSTIYSFSTLLVPLKN
PPNNSQTVEPPSSSPSPPATPPPPPPPPSNNSNKTWVYALVGVLGGGGLVLVIGVIIFCV
FFRRSTKKGFDPVIASESFEALEKPQEKVEEEGSRDFLESLSGIAQSLKVYKFEELQRAT
DGFSTAYLIKGSIYRAKINEDLAAIKEMNGDVSKEINLLKKVSHSNIIRLSGVCFNDGHS
YLIYEYAVNGPLSDWIYNSSNDGKFLNWTQRIQIMLDVASGLHYLHSFTTPPHVHKDVMS
SNILLDSDFRAKIANFGLARSTEAPEGEFSLTNHIVGTIGYMAPEYLENGLISPKLDVYA
FGVLMLEILTGKEVAMFYDLLSDVVNSVLNNKDGGQSLREFMDPSMQESYPPELAVFVIK
LIDNCLNKNPAARPGMEEIVQLLSRTLSNSLSWELSSNISGYKTLVGVLGSTETGTGSHS
TT
>Mn_LYR3 Morus notabilis
MGFPFPYESIFMIITFCLFSSTFAQQPYIREDNTDCDSKHNESSALGYFCNGVNRSCQAY
LTFRSTPPYNTVIAISHLLSADPSEVSKINSVSKNSTFETNDLVFVPVNCSCSGEFYQRN
ASYIIKSGDTYLALANNTFQGLTTCQAFANQTGNPPPLELETGQRIVVPLRCACPTKNQA
DVGVNYLMSYLTDADDDDSKISEAFSVDNELLLKTNLLSDLDNTIYPSTTILVPLKTPPT
PSNSQTIKPPLSSPSLPPPPPAPLPPSSSSKSKRTWLYALLGAIGGSALLLVLGTFVFCN
VFRRSTKKSDSVLVTKTSEASGKVQKEIREFLDSISDIAQPFKVYKFEELKLATDDFSSS
CLIEGSVYRGQIEGNLAAVKKVDGDVRKEINLLQKINHFNLIRLSGVCFNEGYWYLVYEY
ASNGPLSDWIFNDGKFLNWTQRIQIAIDVATGLNYLHSFTNPSHVHKDINSSNIFLDSDF
RAKIANFGQMRATQAKEGDFSLTSHIVGTIGYLAPEYLQNGLVSSKLDVYAFGVLLLEML
TGKEISVLCEENRNFFSDGLSEVIADEGKDSLRQFMDPSMQGKYPSEFATFVVRIIDSCL
EKNPEARPPMDEIVQFLSRTLSDALTWESANNNTAGGQSSRGALES
>Zj_LYR3 Ziziphus_jujuba
MGLLSSITVVILSMLCSPCFTSAQQLYVGQAITDCNNPDITPAVFGYEYNGVNTSCQTYL
TFRSNPPYNNVSAISDLLASDPSQLSEINEVSETETFDTNRLVIVPVNCSRSGEYYQRNT
SYVIKEAAGYLFIANNTLQGLTTCQAIANQNPGLTSSNLSIGARLNAPLRCACPTKNQSD
LGIKYLMSYLVAEGDQVSLISQRFGADTKLTSEANSLPNTNINPFTTFLVPLENPPSVSQ
TIEPPPPPLSPPPPPTPTSTSNKSSSKTWLYALIGALGGSALILVLGIVFYCRVFRRSKK
KTDSITVSESFGAFEKPQEKKTDQESKDFLDSISADIALSLKTYRFQELQNATNNFSTSN
WIKGSVYRGTINGDSAAIKKMDGDVSKEINLLHKINHSNLIRLSGVCFSDGYWYLVYEYA
ANGPLSDWIYYDINDGKFLDWRQRIQILLDVATGLNYLHSYTTPPHVHKDIKSSNILLDT
DFRAKIANFGMARSAEGQEDHFSLTKHIVGTIGYMAPEYLEHGLVSTKLDVYAFGVLMLE
TLTGKEVAVLYEENKHLSDVLNAVLKDEDGQESWRNFMDPSLQERYPSELAKFLVKLIDN
CLEKNPAVRPAMDEIVQLLSQTMNNSMAWELSNV
>Gr_LYR3 Gossypium_raimondii
MDSVSLVSILTLCLFCCCSLIQAQQPYVGKKTTDCRNPDTSDSVLGYTCNGVNRSCQSYL
VFRSQPLFNNVTSISNLLSSDPSQIAAINEVSETATFQTNQMVIVPVNCSCSGDHYQRNT
SYIIQSGDGYFLIANSTFQALSTCQAIQNQQPVIPSESLTPGMRITVPVRCACPTRNQTD
VGINYLLSYPVAEGETVSSISALFGEDPERTLEANQLPDPSSTVFFETSLLVPLRNPPSR
ITVPSPPPPPPPSPSPPNSTPSGSSDRTWIYILAGVLGGVGLILVVCMVIFCMFFSKTKK
KTDPIISLESFEACEKPLEKSLEDGSQAFLDSMLSIAQSINLKVYKFKELQVATDNFSTS
NHIKGSVYRGVINGDFAAIKKVHGDVSKEIQLLNKVYHSNLIRLSGVCINDGNWYLVYEY
AANGTLSDWIFNRDDSGKYFCWKDRIRIALDVATGLNYLHSFTNPPHVHKDLKTSNVLLD
GDFRAKITNFAMARSTEGREGEFALTRHIVGTKGYMAPEYLENGLVSTKLDVYAFGVLLL
EVITGKEATAFYSDEHNNLSDRLSNMVENGKEGLKHLIEPSMLENYPAELAVVVVQLINS
CLKQNPTARPAMDEIVQSFSRILTSSSTWDLSSNMSWSQTSTGSS
>Lu_LYR3 Linum_usitatissimum
MVAFSLFLIVVFLCFSFVQAQQPYIGQGTNKCSTTSNSALGYSCNGVNNTCQTYLTFRAQ
PPYTTVASISTLLGSNPSQLAAINSVVPETSSFPTNQLVLVPVTCSCSGPYYQTNTSFVV
RTGDNYFFIANQTLQGLSTCQAIRNGNRRSTTNIFPGQTLDVPLRCACPTRHQTDQGINY
LLSYVVTWGDFVSSASVRFGGDTGWTLQANGLTEKSATIFPFTTLLVPLQNPPSSNQTVT
PSPPPLVGNKSLPPPIGPTTPGSSSSSKTWVYGVVAGVVGGMMATFLVVGIVLCLCFRTR
KVKLDPVVATSESFEVVDNATSKKVDELEGQEGSLLERLSSIAHSIKVYTFEEVVAATDN
FSPKCWIKGSVYHANINGDPAAIKKMDGDVSKEINLLNKINHSNIIRLFGVCFNDGYWYL
VYEFAANGALSDWIYSSTNGGKVLTWPQRIQIALDVALGLDYLHSFTTPPQVHKDIKSGN
VLLDKDFRAKIANLAQARSAQGHDGEFNLTRHISGTKGYMAPEYLENGLVSTKIDVFAFG
VLLLEMIAGKEVASFYREGANGLSNVLEQLLSDADDGKEDNLRQFLDPSMERNYPIDLAV
FVLRLVHGCLNKNPGNRPAMNELVQSLSRILTVLLSWELSNNLSHYRNP
>Ac_LYR3 Aquilegia_coerulea
MSLQSLLLLWILTLISLSCLLHAQQPYVRKATTDCDRADNSTSVLGYTCNGQNSTCQTYL
IFRSIPPYNTVSSISGLLASDPIQLSRVNAVSGNQTFETNKEVIVPVNCSCSGEYYQVNA
SYVIEHDDTYLAIANNTYQGLSTCQALRNQNTLTTKNLYSGTRITVPIRCACPTKNQTDE
GVNYLLSYLITPGDWVSRISRKFSVDTGNTLQANEISEDDPTIYPFTTLLVPLQNSPNST
TIVPSPPPPPPPPTPSPPPPSPPSSEKKNNTWIYIVVGIISAVALLFLVIIIVFSVFFCR
RKNKPDQSKNTDITLDSKSFESYEKTTGKSMEESEEFLESISGISQSLKVYKFEELELAT
ENFSSKYWIKGSVYRGMINGSLAAIKKTDRDVTKEINILNKINHFNLIKLSGVCFDEGYW
YLVFEYALNGSLTEWIYYNTSTKKVLSWEERMQIALDVASGLNYLHSYTNPPHVHKDIKT
SNVLLDSDFRAKIANFSLARSADGEGGEFALTRHIVGTKGYMAPEYLENGYVSPKLDVYS
FGIVMLEIVTGKEAAVAREAGKFFLPEALTAILGDENPKEKLKNFIDPSLRGDYPLDLAL
LIARLIDSCLRRDPAGRPAMDDIQQTLSNISNTFNWEEAENVPLHENSETTAT
>Si_LYR3 Sesamum_indicum
MSFSRFIIFGISFFLISCFPVIVAQQPYIGRATTVCDSRDNSTSVLGYTCNGLRRSCQAY
LTFRAQPPYDSVATISTLLAANSSQLAQLNSVPENALFDTNRMVLVPVTCSCSGEHYQVN
ASYVVQQGDTYFMIANNTFQGLSTCQTLQAENDTLTRNLYAGTRITVPLRCACPTKNQSD
DGVNYLLSYLITWNQFVSGISALFGVDTGRTLAANGLSESSIVYPFTTLLVPLQDPPTSS
QVTAPQPPPPPFSTQPPSVPPPSGGSSKTWIYVVVGVVGGLVLASVVGGILFCVFFRKQK
QKAETVVVSSQSFESIEKPLKKEADEDSHSQDFLESISSIAQSLKVYTFEELKAATQDFS
PSCWIKGSVYRGTINGDFAAIKKMNGDVSKEINLLNKINHFNLIRLSGVSFNEGNWYLVY
EYASNGPLSEWIHEKRDQTIMDWNQRLQIALDVASGLNYLHRYTSSPHVHKDLNSSNVLL
DQDFRAKIANFGLARSVEGQEGQFALTRHIVGTKGYMAPEYLENGIVSPMLDVYAFGVLM
LEILTGKEVSLLYEEVNTELSEVLTPVLYQDNGQENLRNLMDPSLQGKYSPEFALVLFRL
IDSCLKKDPSDRPNMDDIFQSLSRIATSTLSGEWAISISEQRTTPR
>Egut_LYR3 Erythranthe_guttata
MNNTQLISAISIFLISFLPAIIPSQQPYIRQATSACEIKDNSTSVLGYTCNGARRRSSCQ
SYLTFRSTPPYDTLSAVSALFSVNSSQLAQLNSVPETNTAVFEADRMVLIPVTCSCSGEH
YQVNASYVVRQDDTYFGIANATFQGLSTCQSLETQNGDPTRYIFPGSRITVPLRCACPTQ
NQSDAGVNYLLSYLVTWNQFVSSISALFGVDTGQTLAANTLSETDFNIYPFTTLLIPLRD
PPTSSQVTGPQPPPPPSTAAAVPPPPASGGGSSKKTWVFAAVGALGGIVLASAVCFFFFR
KHNRKSKPATDSSRNFESIEKPLRKTEQHENEDDSSQLSQDFLESISSIAQSLKVYPFQQ
LKSATQDFSPGSKIKGSVYLGTINGDLAAIKKMNGGDVSKEINLLNKINHFNLIRLSGVS
FNEGQWYLVYEYASNGELSDWIHRKSEDQRTNDTMNWNKRLQIALDISAGLNYLHRYTSP
PHIHKDLNSKNILLDENFRAKISNFGLSRSTDHGEEGQFALTRHIIGTKGYMAPEYLENG
IVSTKMDVYSFGVVMLEILTGKEVSFFEMDPSEVLAPAVMSDDGHENLRKLIDPILQENY
NIDLVLVLFKLIHRCLEKSPTNRPEMDDVFQSLSRISTSASSGEWAVSIPDKSNYA
>At_LYR3 Arabidopsis_thaliana
MISFSFHLLVFILLSLSSFATAQQPYVGISTTDCSVSDNTTSVFGYSCNGLNKTCQAYVI
FRSTPSFSTVTSISSLFSVDPSLVSSLNDASPSTSFPSGQQVIIPLTCSCTGDDSQSNIT
YTIQPNDSYFAIANDTLQGLSTCQALAKQNNVSSQSLFPGMRIVVPIRCACPTAKQINED
GVKYLMSYTVVFEDTIAIISDRFGVETSKTLKANEMSFENSEVFPFTTILIPLVNPPANT
NSLIPPPPPPPPQSVSPPPLSPDGRKSKKKTWVYALAGVLGGALVLSVIGAAIFCLSKKK
TKTQTQEETGNLDSFMGKKPPMSDQEFDPLDGLSGMVVESLKVYKFHELQSATSDFTSSS
SIGGSGYIGKINGDGAMIKKIEGNASEEVNLLSKLNHLNIIRLSGFCFHEGDWYLVYEHA
SNGSLSEWIHTTKSLLSLTQKLQIALDIATGLNYLHNFADPPYVHRDLNSNNVFLDLEFR
AKIGSLGSARSTTEDFVLTKHVEGTRGYLAPEYLEHGLVSTKLDVYAFGVVLLEIVTGKE
ASELKKEIDEGKAIDEILIHGRLLPEGLTSFVERLVVDCLKKDHLNRPSMDENVMSLSKI
LAATQNWEESSY
>Al_LYR3 Arabidopsis_lyriata
MMISFLLHLLFLCFSSFATAQQPYVGVSTTDCSVSDNSTSVFGYSCNGLNKTCQAYVIFR
STPPFSTVSSISSLFSVDPSLLSSLNAASTSTSFPSGQQVIIPLTCSCFGDNSQANLTYT
IKPNDSYFAIANDTLQGLSTCQALEKQNNVSSQSLLPGMRIVVPIRCACPTAKQVNEDGV
KYLMSYTVVFDDTIAIISERFGVETSKTLEANEMSFENSEVFPFTTILIPLLNPPSNSNS
IIPPPPPPPPPPPPQSVSPPLSPNGRKSKKKTWVYILAGVLGGALVLSVIGAAIFCLGKK
KTKPQEERGNLDSFTGKKPPMSDQEFDPLDGLSGMVVESLKVYKFHELQSATSNFTSSSS
IGGSGYIGKINGDGAMIKKIEGNASEEINLLSKLNHLNIIRLSGFCLHEGDWYLVYEHAS
NGSLSEWIHTTKSLLNLTQKLQIALDIATGLNYLHNFADPPYVHRDLNSNNVFLDIEFRA
KIGNLGSARSTTEDFVLTKHVEGTRGYLAPEYMEHGLVSTKLDVYAFGVVLLEIVTGKEA
SELKKEIDEGNAIDEILIRGRLLPEGLVSFVVRLVVDCLKKDHLNRPSMDEIVMSLSKIL
TATQNWEESSY
>Br_LYR3 Brassica_rapa
MIFFFIILLQCLSLATAQQPYVGTSTTDCSVTDNSTSVFGYSCNGLNRTCLTYVIFRSTP
PFSTVTSISSLFSVDPSLLSSLNNAATTFSTDQQVIIPLTCSCSGNYSQSNLTYTIRQGD
SYFRVANDTLQGLSTCQALERQNNASSQSLFPGMRILVPLRCACPTAKQVSEDGVNYLAS
YTVVFGDTVDVISQRFGVETSKTLEANQMSFDDAGVFPFTTLLVPLQNPPSNLNSMTPPP
PPPSPPPPPVSPNGKKQKRTWVYVLVGILGGALVLSLIGAAMFCMLKKVSRKKQEPDNLD
SFTAKKTSNSYQESDFDPLDGLSGMVVDTLKVYKFHELQSATSDFTSSSSMGGSGYIGKI
NGDGAMIKKMEGNASQEINLLSKLNHFNIIRLSGFCFHEGDWYLVYEHASNGTLSDWIYA
KSSLLSLTQRLQIALDIATGLNYLHNFADPPYVHRDLTSGNIFLDSEFRGKIGNLGLARS
TERDGDYVLTKHVEGTRGYLAPEYLEHGLVSTKLDVYAFGVVVLEIVTGKEASELKKEID
GGNDLEEFLVSGSFLPEGLVSFVVRLVMDCLKRDHLNRPSMDEIVLSLSKILTASKSWES
SY
>Bs_LYR3 Boechera_stricta
MISFPLHLLFFLLLCFSSFATAQQPYVGVSTTNCSVSDNSTSVFGYSCNGLNKTCQAYVI
FRSTPPFSTVSSISSLFSVNPSLVSSLNAGSTSTSFPFGQQVIIPLTCSCSNDNSQANLN
YTIQQNDSYFVIANDTLQGLSTCQALQKQNNVSSQSLFPGMRIVVPIRCACPTAKQVNED
GVKYLMSYTVVFGDTVEIISDRFGVETSITLEANQMSFENSEVFPFTTILIPLQNPPSIP
NSSLISPPPPPPQSVSPPLSPDGGKSKKTWVYVLAGVLGGALVLVVIGAAIFCLVKKKPK
TQEEKENIDSFTAKKPPMSDQEFDPLDGLSGMVVESLKVYKFHELQSATSDFTSSSSIGG
SGYIGKINGDGAVIKKIEGNASEEINLLSKLNHHNIIRLSGFCFHEGDWYLVYEHASNRC
LNDWIHTTKSLLSLTQKLQIALDIATGLNYLHNFADPPYVHKDLNSNNVFLDIGFQAKIG
NLALARSTTEDFVLTKHVEGTIGYLAPEYLEHGLVSTKLDVYAFGVVLLEIVTGKEASEL
KKEIDQGDAIEEILNRGRLLPEGLVSFVVKLVVDCLKKDHMNRPSMDEIVLSLSKFLTAT
QNWEESSY
>Cr_LYR3 Capsella_rubella
MISFPLHLLFFFFLCLSSFATAQQPYVGVSTTDCSVSDNSTSVLGYSCNGLNKTCQAYVI
FRSTPPFSTVSSISSLFSVNPSLVSSLNAASASTTFRSGQQIIIPLTCSCFKDNSQANLN
YTIQQNDSYFVIANNTLQGLSTCQALEKQNNVSSQSLIPGMKIVVPIRCACPTAKQVNED
GLKYLMSYTVVFGDTVEIISDRFGVETSKTLEANQMSFENSEVFPFTTILVPLQNPPSVP
NSSLIPPPPPPPPPQSVSPPLSPNGGKSKKTWVSVLAGVLGGALILVVISATIFCLVKKK
PKPQEETGNLDSFTAKKPRMSNQEFDPLDGLSGMVVESLKVYKFHELQSATSDFTSSSST
GESGYIGKINGDGAMIKKIEGNASEEINLLSKLNHLNIIRLSGFCFHEGDWYLVYEHASN
GCLSDWIHTTKSLLSLTQKLQIGLDIATGLNYLHNFADPPYVHRDLNSNNVFLDIEFRGK
IGNLGSARSTTEDFVLTKHVEGTRGYLAPEYLEHGLVSTKLDVYAFGVVLLEIGTGKEAS
ELKKEIDEGNAIEEILSRGRLLPEGLVSFVVKLVVDCLKKDHMSRPSMDEVVLSLSKILA
AAQNWEVESSY
>Th_LYR3 Tarenaya_hassleriana
MESRIQVLVLLLCLSSFAATTMAQQPYVATATTDCSISDNSTSVLGYSCNGLNRTCLAYV
IFRSRPPFSSVSAVSSLFAADSSLVSAINAVSESDTFSPDKQVIVPVSCSCSGDYSQANI
SYTVQQGDSYFIVANDTLQGLSTCQAMEKQNSVSARALFPGMRIVVPLRCACPTAKQVRD
GVNYLLSYTVAFGDSIMAVCQRFGVDTSKTLEANELSLQNSEIFPFTTLLIPLQDPPSST
GAAGPPPPPVSPPASPPPRNGQSSNRTWVYVLVGVLAGAAVLGGLSVAIFCLVPRKTRTE
EKAETLEGSDNNSCEAKKTPFSDQKTDPDEMLNSLSSVIAESLKAYKFQELRSATADFSP
SSSIGESGYLGRINGDYAVIKKIDGDVSEEINLLSKLNHFNIIRLSGFCLHNDDWYLVYE
HASNGSLSDWIHDRSHGSVRFLSWTQRMQIALGVATGLNYLHNQTDPPYVHKDINSRNIL
LDTDFRAKIVNFQLARSTEGANGQDLILTRHVVGTQGYLAPEYLEHGLVSTKLDVYSFGV
LLLEIFTGKEAAELNKQIDMANRMNQEDEIYRLWEQLIDPSLQGIYPVDLARFFVRLLVN
CLQKDHVSRPSMEDIAQSFSRILMASLTWESSYNLSGQPST
>Es_LYR3 Eutrema_salsugineum
MVSDTNSLQLHLLFFFLLLSLSPFATAQQPYVGTSTTDCSVVDNSTSVLGYTCNGLNKTC
LTYVIFRSTPPFSTVSSISSLFSVDPSLVSSLNNNASTTSSFPSDQQIIVPVTCSCSGNN
NYSQSNLTYTIQPNDSYFRIANNTLQGLSTCQALERQNNVSSTSLFPGMRIVVPIRCACP
TAKQVDEDGVNYLVSYTVVFGDTVEIISQRFGVETNKTLVANQMSFEDFGVFPFTTILVP
LQNPPSNLNSLAPPPPPPPPSPPPPLSPDGGKSKRTWVYVLAGVLGGALVLTVIGAAILC
VVKKKSKKEEERANLDSFTAKKPPISDQESEFDPLDGLSGMVVDTLKVYKFHELQSATSD
FTSSSSIGGSGYIGKINGDGAMIKKIEGNASEEINLLSKLNHFNIIRLSGFCFHEGDWYL
VYEHASNGSLSDWIHAKSFLSLAQRLQVALDVATGLNYLHDFADPPYVHRDLTSGNIFLD
SEFRAKIGNLGLARSTEKGGDYVLTKHVQGTRGYLAPEYLEHGLVSTKLDVYAFGVVFLE
IVTGKEASELKKEIDEGVAMEEILIRGSFLPEGLVSFVVKLVIDCLKKDHLNRPSMDEIV
LSLSKILTASKSWESSY
>Nn_LYR3 Nelumbo_nucifera
MGFQPLISLCIFTLISSSTLILAQQPYERKASTDCGTADNSTSVLGYTCNGLNRTCQAYL
IFRSRPPYNNVSSISSLLASDTSQLSQINSVSEDATFDTNKMVIVPVNCSCSGEYYQANS
SYVVLLGDTFFRIANNTYQGLSTCQALQTQTNISATNLQSGTSITVPLRCACPTKNQSDE
GVKYLLSYTVQSGEDVSTISERFGVDTGNTLAANGLSESDFNIYPFTTLLVPLKNPPSAS
QTLTPSPPPPPSPPPPPPSGKGSKKTWVYVAVGVAASLFVLITVLAVVYYVVLRRRSPRR
PIDSVIVIDSFEKPLKSKSEEESEEFLKSISEIAQSLKVYKYGELQSATENFNSNCWIKG
SVYRGTINGDLAAIKKMNGDVSKEISLLNKINHFNLIRLSGVCFSEGNWYLVYEYAMNGP
LCDWIYSNKSGQKVLSWTQRVRIALDVATGLNYLHSFTSPPHVHKDIRSSNVLLDSDFRA
KIANFGLARSTQGEEGEFALTRHIVGTKGYMAPEYLENGLISPKLDVYAFGVLMLEIITG
KEAIVLCGGEDVLLPDALLAMLDEDNAEEKLKGFVDPSLQANYPFDLALLMVRLAQNCIR
KNPASRPGMDEIEQSLSKILAT
>Dc_LYR3 Dianthus_caryophyllus
MANHSWIYASVFCLISCFSLITAQQPYASTNCAKSDNTSSVLGYNCNGVNKTCQSYLIFR
TIPPYNTIASISALMSVSASKISDINQNVSENFTMATNTEVIIPVTCSCAGKFYQANTTY
LVRADDNYYLIGNNTFGGLSTCNAIRSQKRSRNVADIFPNEKLVIPLRCACPTRKQVNEG
IKYLMSFVIQPGNAISSIATKFGADVGQTLEANEKSMQDSVIQPFTTLLLPLQNPPNSSV
MEYPPFVLPPSPSPLPSNDSTPTVSNTPPSTSGNTKWTYFGVGVVVGGAFVLLAGMILLF
ALMRGRRRKTNLLPSSQSFEAQETKQAIKPETESLDALKNLSGIASLKVYSFKDLQSGTD
DFNSNHWIKGSVYKGTLDGNQVAVKKVNGDVSKEISVLNKVNHFNLVNLLGVCFNDGVWY
LVYEYAVNGALSEWIFDESSSRRLSWGKRMQAAFDVATGLNYLHSYTSPPLIHKDIRSCN
ILLDDNFRAKIAKFALARPVSGNDGEYTLTKHIVGTKGYLAPEYVENGLVSPMLDVYSFG
VLLLEMISGKNVTFLYEGVKAHLSEVVAPLVSEGEGNAKLRQLIDYSLGEDYPSDVAMSM
VVLIDRCLNNDPGSRPSMDEIVRVLSKTLTASMIWGSSSASTTSS
>Beta_LYR3_1 Beta_vulgaris
MASHSFIYGLCFSLFYFPCLITSQQPYTQNNCRRSGNISAVLGYNCNGLNRSCQSFLIYR
AQPPYNSVSSIASLFSANASQISAINNNITENMALATNTKVIIPVTCSCAGRFYQTNTTY
VVKPHENYYMIANNTFEGLTTCYAIRTQKLSPNVVNIYAMEQLTIPLRCACPTKKQVNQG
IRYLMSYVIQPGNNIGTVATYFGADVGQTLDANEKSEQDSLIQPFTTLLIPLRNPPNGSR
LSYPPYVPPPPSPPPSLPPTEATSPLLSSGSSNKKWVYFGVGAVAGSAFVAVLAIIFFFM
FARTGMRKKTDLVVSSQSREAQEKALVKQPPEKEYLEFLESISRIASLKVYSFDDLQAAT
ENFSSDHWIKGSVYKGSINGDQVVVKKMDRDVSKEISLLNKVNHFNLIKFLGVCFDDGVW
YFVYEYAENGPLSDWIYQDNPDGKTLSWGKRMQVACDVATGLNYLHSYTSPPHVHKDIRG
SNVFLNNEFRAKIAKFGLSRPVRGNDGQFTLTKHIVGTKGYLAPEYLENGVVSPMLDVYA
FGVLLLEMLTGKDVACLYEGVKVHLSEILGPVLSEKDGFSSLKEFIDSSLGDDYPADIAY
SMLMLVDHCLRKDPGSRPFMDEIVQILSRSLTTSLIWKSSTSVSISSSE
>Beta_LYR3_2 Beta_vulgaris
MAFQSLTYTNFILFLIYFSSLITAQQPYGNDSCPASNNATSALGYDCNGVNTTCQSFLLY
RTRPPYNTISSIASLLSANASEVSAINNNISESMALATNTRVLVPVTCSCSGSFYQANAT
HVVQAHENYYVINNDIFGSLTTCNAIRTQKTSPNILNIFPNERLTIPLRCACPTETQLSA
GIRYLLTFVILPGHSIGRIADDFGANLEQTFEANEKSENDSIIQPLTTLLIPLQNPPNGS
QMEYPPYVPPPLSSPPSLPPAITPSSNVSSSRRWAYFGVGVVAGGAFVAVAGIILFFVFL
RESVRQKSDPIVSSQNFEAHEKALAIANQETETESLEFLESISKIASLKVYSFKDLQAAT
ENFSSDHWIKGSVYKGNVNGDEVAIKKMDGDVSKEISVLNKINHFNLIRLLGVCLEDGVW
YFVYEFAGNGALSEWINEGKADGKTLSWGKRMQIACDVATGLNYLHCFTNPPHVHKDIKT
SNVFLDQDFRAKIAKFGLSRPVRGNDGQYTLTSHIVGTKGYLAPEYLENGIVSPMLDVYA
FGVLLLEMLTGKDVAYLYEGVNVNLSEVFGPVLTDEDGISNMKGFIDTSLGDDYPADIAY
AMLVLVDHCLRKDPGSRPSMDEVVQIVSKTLTTSLIWGSSTSASTSSS
>Beta_LYR3_3 Beta_vulgaris
MASLSLAYTILLFFIFLPYLITSQQTYASDICPANNNATSVLGYTCNGVNRTCQSFLIYR
AQPTYNTISSIASLLSANASQMSVINSNISENMTLATNTDVIVPVICSCSGRFYQANTTH
VVQTGENDYAIANRTFEGLTTCNAIRTQNISPNERLTIPLRCACPTSRQLNVGIRYLMSF
VTQDGNEIPEIAITFGADVGQTFEANEKSEQDSAIESFTTLLVPLHNPPNGSVLQYFPPL
PPPSSSPPSLPPTATPRSSSGTSSKKWVFFGVGVVAGGVFVAAAEILFFFMFLKISMRKK
SDPIVSSEAQEETLLQKEPKTDTESLEFLESISKIASLKVYSFKDLQAATVNFSSDHWIK
GSVYKGNVKGDEVAIKKMDGDVSREISVLNKINHLNLIRLLGVCFENGVWYFVYEYASNG
ALSDWIYQNNNPDWKALSWGKRMQVACDVATGLNYLHTYTSPPHVHKDIMSSNVLLDTEF
RAKIAKFGLSRPVKGNDGKFTLTTHIVGTKGYLAPEYLENGVVSPMLDVYAFGVLLLEML
IGKDVASLYEGVKVHLSEVLGPVLTEKDGFSSLKKLIDPSLGEDYPTDIAYIILVLVDRC
LSKNPGNRPVMDEIVQILSKTLTTSLIWGSSTSASVSSL
>Ah_LYR3 Amaranthus_hypochondriacus
MAFHSISYTILLSIICNPYLITAQQPYADDICPSNDNTTSVLGYECNGSNTTCQSFLIYR
TQPPYNTLSSIASLLSANASLMSAINNIPNTIALATNTKVIVPVICSCSGKFYQTNTTHI
VQTGENYFIIANNTFEGLTTCNAIRTQKVSPNVTNIFPNETLNVPLRCACPTRRQVNAGL
RYLMSFVVQDGNSIADIAIKFGADVGKTLEANEKSEQDDIIQPFTTLLVPLKSPPNGSIL
EYPPYVPSSVSSPTSLPPTSAFKPPSSDGSSGRKWVYFGVGLIVGGAFVGAVVMLIFFLF
LKRKKNDLVVPAQSFEAQEKDVPLETEIESLEILESIANITSMKLYSFKDLQTATGNFSA
ENWIKGSVYKGDLNGDQVAIKKMDGDISKEIRVLSKINHFNLIGLLGVCFDSGAWYFVYE
YAANGPLSDWIYQENPNTKTLSWGNRIQVASDVATGLNYLHSYTSPTHVHKDINSNNILL
DNEFRAKIAKFGLAKPIRGNDGLLTLTKHIVGTKGYLAPEYLENGIVTPMLDVYAFGVLL
LEILTGKCVTSLFEGVKVHLSEILEPLVAEKDGVSNVKEFFDSSLGNEYPYEMAYNMFVL
VDRCLRKDPGCRPSMGEIVQLLSNM
>Atr_LYR3 Amborella trichopoda
MGHVLCLLCVILSLQCLLAHQPYQGELSPNNSSSNNGYTCIDSKPSCDSYQIFRSRKPHD
SVEAISELFESDPSELARINSVSLSAIFQDGKEVFIPVNCHCSDTYYEIKPKKLPNGSES
KVPLKCACPSNKQIENDVKYLLSYLVIQGDSISSVSLKFSVSPETILDANELSKENSDIY
PLTTLLIPLEDEPFFNGIISPPRTLSPPPSTTKISRIGLYVGLGIGVGIPLLILCCVFLH
FFCFYNRTKRSGQVIDDENPSKPVISKKKKLTEFFDDLGTNNGLKVYRYQDFHAATNGFS
SEFRIKGSLYFGNVNGIVLAIKKVNRCDLKETIKTEKINHLNVVRLLGLCFNQDSYYLVY
ELMENGSLSDWIHEPNRSKTLKWMKRVQIALDVANGLQYFHNHARIPYSHGNVNSSSILL
DTNFRAKITDCRLAGSKKARNAIDGRGYTAPEHLQNGLVTPQMDVYAFGVVLLELITGRE
SIVQHQEGEVLLSEVIIQLIEHDNAKEELKGWMDPVMDGNYPLDMAFDMAQLIADCLRQD
PERRPSMNGVFQCLSKIYAASWLLSNNSSGSMRHK
>Ma_LYR3 Musa acuminata
MASQSLTLLFFFVLLPSLLPVLHAQQPYEGLLTTDCETQHNSSSLLGYFCNSQPNCQAFL
TFHSQPPYNSVVSISSLLSSHPSELSQANSVSPIATFPTGTKVVVPVNCSCSGAYYQLNS
SYLVQSGDTALVVANNTYQSLSTCQSIMNQSLNGTTKLFAGVEITVPLRCACPTSNQTSS
GVKYLLSYLVDNGDTIFGISSRFGVDQQSIEEANEISGTNIYPFTTLLIPLRSQPNTSQL
AAPPPPPPLQSPPAAPPPAGNSSSHAGLYAGIGVAAGALALAALVAIYCVAAKAKKKKVG
EALPSNDSTTYGTAYGKSSDVESYEKEASEDVKTMISEIGHALRVYKFEELQFATENFSY
ECLIEGSVYRGMFNGDAAAVKVINGDVSKEVEVLKKINHFNLIKLSGISFNQGQWFLVSE
YADNGPLSHWIFDTSGSKVLSWVQRMQIAVDVANGVSYLHSYTEPAYVHKDIRSSNILLD
QTMRAKVANFGMARASEGRDGEFVLTRHIVGTKGYLAPEYLEHGLVSPKLDVYAFGVVMM
ETITGRDGSETQRGDKFSWNALVTMVSEGGGGGDAMEKLGSFMDPLLAGKYPSDLGLEMV
RLIERCLRRDAGSRPSMEEVAQSLSRIHSMSLIWEQSPAY
>Acom_LYR3 Ananas_comosus
MAPRSPSFLLLLFFFLSSSTILHVHPQQPYEGLATTDCENPHNSTSLLGYFCAPRSPSCS
TYLTFRALPPYDSVAAVSSLLAANPSLLSQSNSLPSASSAFPIGAKLSVPVACSCSDGYY
QSDAPYTVKGGDTAFLIANNTFQALSTCQAITARNLNNISSTGFVLSGANITVPLRCACP
SSNQTRNGVKYLMSYLVDPGDTIYIISRMFGVQQQSILDANALSNSNNIYPFTTLLIPLS
NPPNASQLISASPPPPPLTAASPPTHKSSKRGWIFAVAGVAAAALVVAAAAPLVLAILKA
SKKRTYGGIRADESKINYKDDRGSTPPAIVTADNADSSSDIRSRISGIRPSLKIYKFRDL
KTATENFSSERQIDGGSSYRAVLDGEAVAVRKVDGDVTAQISVLKQISHFNLNKLHGLCF
NKGYWYLVHEQAQNGRLSKWLFKSSDGFSAALNWRRRVLVALDVAEGLHYLHSFCKPAYV
HMDICCTNILLDSNFRAKISNFSRARPAQEEEGDFALTTHIVGKSSHMAPEYIEHGLVSP
KIDVYAFGVVLMEMITGREASEVGRDAVTELLRGGETVAGEEIKGFIDQSLEWNYTVDSA
MFMVELIEKCLRRDARSRPSMGEVAQSLSKVSAMLESWNSSSDSQSFSSGRESLAR
>Lsat_LYR3 Lactuca_sativa
MASMRLFLIFSLLLIFPLVSIKAQQPYIKKLNTNCRVRNASTSVLGYACNGVNRTCEAYL
TFRSRPPYNTVTSISNLLNANATQLSQLNSVSETAAFGTGETVLVPTRCSCLGQFYQANA
TYVIQSGDTPFTIANNTFEGLSTCHAVQVERSNLTIDIYPGSRLTVPLRCACPTENQAAD
GIRYLLSYLITWGQSVSSISAIFGVNTGVTLAANQLSEQDFTIYPFTTLLVPLSDQPSRS
QTIAPPPPPTTSPPPSSPPPPTSSVDNKWIYMLIGVLGGVALTSSIGFAVFWFCFLQKRK
QIPPPMVSSASQSFEAIVKPGDKKLDVDEDSDFMESLNSIAQSLKVYKFEELKSATQDFS
PNCLIKGSVYKGTINGDLAAIKKMHGDVSKEIQLLNTIHHHNLIRLSGVCFNDSHWYLVF
EFAVNGPLSDWIYQDEHEQTTNKSLNWIQRIQIALDVANALDYLHSYTTPPYVYKNLESS
NILLDDEFRAKIINFDLARSAEGQAGQFALTRHIVGTRGYMSPEYLENGLVSTKLDVYGL
GVLMLEIVTGKHVYELYEKVKKNLSEVLDDVLEVEDTDENQKLTDFVDPFLQGDYPPHLA
MSVIRLIDGCLDKDPSARPDMNEVSQSLSRVLTTSQAVDISVTISVQGR
>Jr_LYR3 Juglans_regia
MNSPTLIFVLIILLFSSCSLILAQQPYEGKVTTDCGNNSNSALGYSCNGLNTSCQGYLTF
RSQPPYNSVSAISALLASDPSQLSLINSVSETATFETNKLVLVPVNCSCSGHYYQANASY
VIKTGDTYLLIANNTFQALSTCQALQNQNNNGATSLSSGATINVPLRCACPTKNQIDVNV
NYLLTYLVAVGDSVEFIGKRFGASTEMTLAANELSAQSTIYYFTTLLVPLQDPPSSSQTV
EPPPPPSASPPPPPPSGESSSKTWVYVLVGVLGGSALVLVFGTVIFCLFFRKSKKKSDSV
IVSDQFEAHAKPEKKKVEEESEDFLESITNMAQSLKVYSFKELQHATDDFSPSCWIQGSV
YRGRINGDLAAIKKMNGDVSKEINLLNKINHSNIICLSGICFNDGHWYLVYEYAANGPLS
DWIYNNSSSSSDGKLLSWTQRMQIVLDVATGLNYLHGFTAPPHVHKDIKSSNILLDGDLR
AKIANFGLARSAQGQEGQFSLTKHIVGTRGYMAPEYLENGFVSTKLDVYALGVVMLEIVT
GKEVAALYEEENMQLSDVLSVVLREEDGKESLRHFMDPSLRGNYPLELAVFVVRLIDSCL
NKNPAGRPAMDEIVQSLSRTWNASLTWESTN
>Klax_LYR3 Kalanchoe_laxiflor
MTGSLFHIYTFALILITTSTPISAQQPYAKKATTNCSTVADNSASVLGYSCNGVAQSCQA
YIVFRSLPPHNSVSSISALLSADPSQLSRINNVSDDNVFEYNRLVIVPVTCSCSGPYYQK
NTSYVVQQENTPFVIANNTFQGLSTCHAVEAQNVDNSRHIYTGEMFNVPLRCACPTQNQT
AAGIKYLLSYIITWGDTISSISRRFGADLDSTFQANSLSELDFNVYPFTTFLVPLQKEPS
ADTSTDPAASPPPPPPPSPRSVPPSPNRKSHKKRKQAIVGAAAGVALAFIIGAVAFWVFF
RKRGRDSDAVTDAESFEAREKRSDKKNEDESHSHSHEFLQTLSSISQSLKMYSYEELRSA
TDDFSPSCRIRGSVYRGEISGNLAAIKRMEGDVSKEINILNRINHFNLIHLSGFCFNEGH
WYLVYEYAVNGPLSDWIYRNNVGRKFLNWTQRIQIALDVATGLSYLHSYTTPPHVHQDVK
CSNVLLDSNFRGKITNFNLARSTEGQDGELVLTRHIVGTKGYMAPEYVEHGLVSTKLDVY
AFGIFMLECITGKDVAEFYKEENTDLSEMISSMLDHKERGAQNLTDFVDPALEEDYPYEL
ALFMLRLIEICIKKNPAARPDMNEVVPNLSRIMHASFASKISSTTPDH
