# Supplementary material for: Evolutionary History of Plant LysM Receptor Proteins Related to Root Endosymbiosis
Source: Front Plant Sci. 2018 Jul 4;9:923. doi: 10.3389/fpls.2018.00923 (PMC6039847; doi:10.3389/fpls.2018.00923)
Supplement: DATA SHEET S1 — Protein sequences, whole protein, LysM and kinase domain alignments, and tree files. [file Data_Sheet_1.ZIP › Supplementary data/LYR3.tree]

(Mt_LYR3:0.1021887474,((Lj_LYS12:0.1898946692,(((Cca_LYR3:0.0491913736,Pv_LYR3:0.1189039639)65.3/95:0.014383,(Gm_LYR3_1:0.0319960767,Gm_LYR3_2:0.0191365315)99.8/100:0.044298)100/100:0.090870,(((Gm_LYR3_2_paralog:0.2187151842,((Aip_LYR3_2:0.0103371868,Adu_LYR3_2:0.0179085193)100/100:0.229854,Lan_LYR3_2:0.2095617493)62/94:0.033319)99.3/100:0.069356,((((((((Pan_LYK6:0.0094234661,(Prig_LYK6:0.0078152542,Prug_LYK6:0.0047043970)76.1/99:0.001518)99.5/100:0.021116,(Tlev_LYK6:0.0090223184,Tori_LYK6:0.0131120141)78.1/98:0.007406)100/100:0.187881,((((Pan_LYK8:0.0015335402,Prig_LYK8:0.0015349273)75.1/100:0.001539,Prug_LYK8:0.0046156808)93.7/100:0.008968,(Tlev_LYK8:0.0000021179,Tori_LYK8:0.0108521634)66.1/90:0.001896)100/100:0.186833,Mn_LYR3:0.3199719887)99.3/100:0.079573)89.2/95:0.041928,Zj_LYR3:0.2431167914)97.1/99:0.051978,((Pp_LYR3:0.0903485090,Md_LYR3:0.1589328501)98.2/100:0.057151,Fv_LYR3:0.2015169377)100/100:0.084774)98.4/100:0.048314,((((Rc_LYR3:0.1611512405,Me_LYR3:0.1811065781)92.2/91:0.046394,((Pt_LYR3_1:0.0111988369,Pe_LYR3_1:0.0220064639)100/100:0.091016,(Pt_LYR3_2:0.0090377959,Pe_LYR3_2:0.0256836703)100/100:0.094821)99.9/100:0.086049)48.6/80:0.025052,(Eg_LYR3:0.5393678305,Lu_LYR3:0.3669378417)94.4/46:0.064260)96.2/54:0.050987,((Tc_LYR3:0.0845253433,Gr_LYR3:0.1861703930)100/100:0.166471,(Ccl_LYR3:0.0272329644,Csi_LYR3:0.0077827832)100/100:0.267052)81/93:0.031316)97.8/53:0.041490)89.2/40:0.031571,(((Csa_LYR3:0.0335694294,Cme_LYR3:0.0251034809)100/100:0.460230,((((At_LYR3:0.0646227292,Al_LYR3:0.0248278120)97.6/100:0.024068,(Bs_LYR3:0.0422498760,Cr_LYR3:0.0568870806)96.5/100:0.025233)99.4/100:0.064879,(Br_LYR3:0.1293796084,Es_LYR3:0.0602381502)53.6/90:0.041550)100/100:0.280987,Th_LYR3:0.2195448629)100/100:0.335446)96.8/53:0.092879,Jr_LYR3:0.1990890225)17.2/21:0.021566)87.1/31:0.022214,((((((Sl_LYR3:0.0232531281,St_LYR3:0.0126707201)100/100:0.101115,Ns_LYR3:0.0633082463)100/100:0.209958,(Si_LYR3:0.0911936964,Egut_LYR3:0.3193959285)100/100:0.178012)83.5/96:0.030734,Lsat_LYR3:0.4304812651)54.3/74:0.068476,Klax_LYR3:0.4844210671)85.6/75:0.041548,(Vv_LYR3:0.1845347725,((Ac_LYR3:0.3425672582,(Nn_LYR3:0.2101500197,(Atr_LYR3:0.9918648537,(Ma_LYR3:0.3251327975,Acom_LYR3:0.6100222338)99.8/100:0.209488)97.4/98:0.132380)24.3/51:0.030993)96.6/90:0.053569,(Dc_LYR3:0.2978351116,(Beta_LYR3_1:0.1664606547,(Beta_LYR3_2:0.1755010920,(Beta_LYR3_3:0.1555814737,Ah_LYR3:0.2478762369)79.2/96:0.035944)28.3/98:0.023037)98.8/100:0.083743)100/100:0.396902)66.5/48:0.035411)90.4/43:0.027536)91.6/37:0.026714)100/100:0.192616)100/100:0.102232,((Aip_LYR3_1:0.0114715646,Adu_LYR3_1:0.0087571774)100/100:0.227574,Lan_LYR3_1:0.2045421016)56.8/93:0.028370)92/98:0.030277)95.8/99:0.042277)100/100:0.107510,Ca_LYR3:0.1130470820)98/100:0.043450,Ps_LYR3:0.1244302001);
