# Supplementary material for: Evolutionary History of Plant LysM Receptor Proteins Related to Root Endosymbiosis
Source: Front Plant Sci. 2018 Jul 4;9:923. doi: 10.3389/fpls.2018.00923 (PMC6039847; doi:10.3389/fpls.2018.00923)
Supplement: DATA SHEET S1 — Protein sequences, whole protein, LysM and kinase domain alignments, and tree files. [file Data_Sheet_1.ZIP › Supplementary data/LYR3_clean.aln]

>Mt_LYR3 Medicago_truncatula
MHLFPFIFIFFFFFVSNISIILGQQPYIGLATNACPRKGDSKSIRGYTCN
GKTQTCQAYLTFRTQPIYSSVSTISSLLGSNPSQLAEINSVSLNETFETN
KMVIVPVNCSCSGNYYQANTSYVFQNTDTYFIVANNTFEGLSTCQALMHE
NHN-PGDVYPGRKLLVPLRCACPTKNQTQKNIKYLLSYLVDWGDSVSFIS
DKFGVNFRTTLEANTLSLTQSTIYPFTTLLVPLFDKPSSSQIQTHH--SP
SSS-PPLSSSTDKKSKKTWVYVVVGVLGGVVIVALILFLYAFISFKKGKK
KNDFVSVSESFEEKEKPM----KKEDEKLSEIICGIAQSFKVYDFEEIKV
ATDNFSPSCRVKGTVYRGLIKGDLAAIKKTEGDVSKEIQILNKVNHSNVI
RLSGVSFNQGHWYLVYEYAANGALSDWLFSNKDDGNILSWIRRIKIALDV
AIGVEYLHSFTSPPHIHKDLKCSNILLDSDFKAKVANLRHVRCVEENDEE
FVATRHIVGTRGYMAPEYLENGLVSTKLDVYAFGILMLEIITGKEVGFMI
SKDNENLLDVLSGILGEKSGDEKLKEFMDPSLQGNYPFELAMFVIEIIQN
CLNKDPGNRPAMDEIVPVLSRTLNSSLSWEM------
>Lj_LYS12 Lotus_japonicus
MHCFPFTFLSTLFIFFTFPITLAQQPYIGLATNACPRRGNSNSIRGYTCN
GANHTCQAYLTFRTQPIYNSVYTISTLLSSDARHLAETMSVSQNTTFETN
KLVIVPVQCSCAGEYYQANTSYAFQNTDTPFSIANNTFEGLTTCQALMHE
NHN-PGHLYLGRELTVPLRCACPTKNQTEKGIKYLLSYLVNWGDSVSVIS
EKFGVSCNNTLEANSLSLTKAKIYPFTTLLVPLHDKPSNSQTILQSQPSS
TSSSPPPSSSTHQSSNKTWLYVV---VGGVFALIVLTAVIFCIHYHKGRK
KDDSLTVSESFE--NQQLGKEMKKGDGKLSEFIHGIAQSFKVYSFEEIQR
ATNNLNSSSLIKGSVYRGVMNGDLVAIKKTEGDVSKEIQILNKVNHSNVI
RLSGVSFNEGQWYLVYEYAANGPLSEWIFF----GKFLSWTQRIQIALDV
AIGLDYLHSFTSPPHIHKDLKSSNILLDSDFRAKIANLSLARSVKGEDDQ
FLATRNIVGTRGYMAPEYLENGLVSTKLDVYAFGVLMLEILTGKEVAAIL
AEDNNNLSGVLSAVLGE----ERLKEFMDPSLQSNYPFELAMFVFEIIVG
CIEKDPASRPSMQEIVPTLSRTMNSSLSWEMSVNISG
>Ca_LYR3 Cicer arietinum
MT-----FILTIMFITKISIIVGQQPYIGLATTACPRKGDSKSIRGYECN
GETHTCHAYLTFRTQPIYNSISTISSLLGSNPSQLAEINSVSLNETFETN
KMVIVPVNCSCSHKYYQANTTYVFQNTDTYFLVANNTFEGLSTCQALMNQ
NHN-PGDVYPGRKLLVPLRCACPTKNQTQKNIKYLLSYLVNWGDSVSLIS
DKFGVNFRTTLEANTLSLTQATIYPFTTLLVPLLDKPSSSQILLPTQQSP
PSS-SSSSSSTDKKSNKTWVYVVVGVVGGLVALLVLCGFIFF---KQGKK
KNEFVIVTESYEAKVKLEGKKMKKVDEKLLETIHGIAQSFNVYGFEELKV
ATDNFSPSFWIKGCVYRGVIKGDLAAIKKIEEDVSKEIQILNKINHSNVI
RLSGVSFNEGNWYLVYEYASNGALSDWIFFNNDDGKFLSWIQRIKIALDV
ATGVDYLHSFNSFLYIHKDLKCSNILLDTDFKAKVANLRLAKCVEREHEE
FVPTRHIVGTRGYMAPEYLENGIVSTKLDVYAFGVLMLEIITGKEVATIL
SEDSKNLSHVLSGILCEENGNKKLKEFMDPLLEGNYPIELAMFVIEIIDN
CLKKDPVDRPAMNEIVPTLSRILNSSLS---------
>Ps_LYR3 Pisum_sativum
MHLFPFITLFFFFFITNISIILGQQPYIGLSTTACPRKGDSKSIRGYTCN
GQTHTCQAYLTFRSQPIYSSVSTISSLLGSNPSQLAEINSVSVNETFEVN
KMVIVPVNCSCSGSYYQANTSYVFQNTDTYFLVANNTFEGLSTCQALMHE
NHN-PADIYPGRELLVPLRCACPTKNQTENNIKYLLSFLVNWGDSVSLIS
EKFGVNFKTTLVANTLTLTQATIYPFTTLLVPLFDKPKSSQIVSPHQQSP
SST-SPSSSSTDRKSGKTLVYVVVGVLGGLVVIIALMLILFAIFFKKGKK
KDDFANVSESYSAKEKPV----KKEDEKLLEIISGIGQSFKVYDFEEIKV
ATDDFSPCFLIKGCVYRGVINSDLAAIMKTEGDVSQEIQILNKVNHSNVI
RLSGVSFNEGHWYLVYEYAANGSLSDWIFSNHSDEKFLSWIQRMKIALDV
ATGVEYLHSFTSPPHVHKDLKCSNVLLDNEFKAKVASLRHARCVEGDDEE
FVATRHIVGTRGYMAPEYLENGIVSTKLDVYAFGVLMLEIITGKEVAAIL
SEDNENLIDFLKGVVDEENDNEKLKELMDSSLQGNYPFELAMFVIEIIES
CLKKDPGNRPAMDEVVSALSRTLNSSVN------VGR
>Cca_LYR3 Cajanus_cajan
MHLFPYTIIF-TLLIHSFSVILGQQPYIGLGTVACPRRGNKNSIRGYTCN
GANHSCQTYLTFRSQPIYNSVSTISSLLGSDPSQLAKINSVSLNETFETN
KLVLVPVNCSCAGEYYQTNTSYVFQNAETYFLIANNTFEGLTTCQALEHQ
NRN-PADIYPGRKLLVPLRCACPTKNQTEKGIRYLLSYLVKWGDSVSLVS
EKFGVNFMTTLEANTLTLTQSMIYPFTTLLVPLHDKPSSSQTVSPTQHTP
PPS-PP---SSDKSSNKTWVYVVVGVVGAIALISALCAVIFFTRYRKNQK
QDGSAVASKSFVAIEKKPQKKV---DEKLSEIISGIAQSFKVYGFEELQR
ATDDFSPSFWIQGSVYRGVINGDLAAIKKIEGDVTKEIEILNKINHSNVI
RLSGVSFHEGRWYLVYEYAANGALSEWIYFNNVDGKFLSWTQRMQIALDV
ATGLDYLHSFTSPPHIHKDIKSSNILLDSDFRGKVANLSLARCLEGAEDQ
FPATRHIVGTRGYMAPEYLENGLVSTKLDVYAFGVLMLEMLTGKEVAAIL
TEDETNLSHVLSTILGEKSDQERLKEFVDPSLQGNCPLELAMFVIEMIDK
CINNDPANRPSVHEIVQSLSRTLNSSLSWEKS-----
>Gm_LYR3_1 Glycine_max
MDLFPFIIIF-TLLIHNFSLILGQQPYIGLGTVACPRRGNKNSIRGYTCN
GANHSCQSYLTFRSQPIYNSVKTISTLLGSDPSQLAKINSVSMNDTFETN
KLVIVPVNCSCSGEYYQTNTSYVFQNSETYLLIANNTFEGLTTCQALENQ
NHN-PANIYPGRRLLVPLRCACPTKNQTKKGIRYLLSYLVNWGDSVSFIS
EKFGVNFMSTLEANTLTLTQAMIYPFTTILVPLHDKPSSSQTVSPTQRSP
PPS-PP---SSDHSSNKTWVYVVVGVVGAIALTSVLCAVIFFKRYRKNRN
KDDSVAVPKSFEAIEEKPQVKV---NEKLSENISGIAQSFKVYNFEELQR
ATDNFSPSSWIKGSVYRGVINGDLAAIKKIEGDVSKEIEILNKINHTNVI
RLSGVSFHEGRWYLVYVYATNGDLSEWIYFNNVDGKFLSWTQRMQIALDV
ATGLDYLHSFTSPPHIHKDINSSNILLDGDFRGKVANLSLARCLEGGDDQ
FPTTRHIVGTRGYMAPEYLENGLVSTKLDVYAFGVLMLEMVTGKEVAAIL
TEDETKLSHVLSGIPGERSGKEWLKEFVDPSLGENCPLELAMFVIEMIDD
CIKTDPASRPSVHEIVQSLSRTVNSSLSWERSMNVPR
>Gm_LYR3_2 Glycine_max
MDLFPFIIIF-TLLIHNFSLILGQQPYIGLGTVACPRRGNKNSIRGYTCN
GANHSCQSYLTFRSQPIYNSVKTISTLLGSDPSQLAKINSVSMNDTFETN
KLVIVPVNCSCAGEYYQTNTSYEFHNSETYFLIANNTFEGLTTCQALENQ
NHN-PANIYPGRRLLVPLRCACPTKNQTEKGIRYLLSYLVNWGDSVSFIS
EKFGVNFMTTLEANTLTLTQATIYPFTTILVPLHDKPSSSQTVSPTRRTP
PPS-PP---SSDHSSNKTWVYVVVGVVGAIALISVLCAVIFFTRYRKNRK
KDDSVVGSKSFEAIEEKPEVKV---NEKLSEIISGIAQSFKVYNFEELQR
ATDNFSPSSWIKGSVYRGVINGDLAAIKRIEGDVSKEIEILNKINHSNVI
RLSGVSFHEGGWYLVYEYAANGDLSEWIYFHNVNGKFLSWTQRMQIALDV
ATGLDYLHSFTSPPHIHKDINSSNILLDGDFRGKVTNLSLARCLEGGDDQ
LPATRHIVGTRGYMAPEYLENGLVSTKLDVYAFGVLMLEMVTGKEVAAIL
TEDETKLSHVLSGILGEESGKEMLKEFVDPSLGENCPLELAMFVIEMIDN
CIKTDPASRPSVHEIVQSLSRTVNSSLSWERSMNVPR
>Gm_LYR3_2_paralog
MNLFPMITIFTLIMLCSMSVVQGKQPYVGLATTACGQTGNSNSMRGYTCN
GVNPSCQAYLTFRAQPLYNTVPSISALLGSDSSQLSVANSVSEDGTFETN
KLVIVPINCSCSGQYYQFNTSYEVERGDSYFVIANNTFEGLSTCQALQDQ
NNIPEGDLMPGNELIVPLRCACPSKNQTEQGVKYLLSYLVASNHIVWLIG
ERFGVSSETIVEANTLSSQQPIIHPFTTLLVPLQDEPSSNQTSEPSPPPS
TPP-PPPLSSSSGRSSKTWVYAVVGVVGAIALISVLCAIVFRTRYLKGKR
KDDSLIVSDSFVAVEKPQEKKLEEESENLAEIISGISESFKVYRYEELQS
ATNGFSPSCCIKGSVYRGFINGDLAAIKKIDGDVSKEIELLSKVNHSNVI
RLSGVCFNGGYWYLVYEYAANGYLSDWIN---IKGKFLSWTQRIQIALDV
ATGLDYLHSFTSPPHVHKDLKSGNILLDSDFRAKISNFRLARSVEREGDQ
YVMTRHIVGTRGYMAPEYLENGLVSTKLDVYAFGVLMLEMLTGKDVADVY
AEGNINLFDVLSAVLDEEGEHLRLSEFMDPSLKGNYPMELAVFVARMIET
CIKKDPASRPDMHEIVSSLSKALDSSLRWETSMERKF
>Pv_LYR3 Phaseolus_vulgaris
MHLFPFTIFF-TVLIHNFSLILGQQPYIGLGTVACPSSGNKNSIRGYTCN
GAN-SCQAFLTFRSQPIYNSVSTISTLLGSDPSQLAHINSVSLNDTFQTN
KLVLVPVNCSCAGEYYQTNTSYVFQNSETYFLIANNTFEGLTTCQALQSQ
NHN-PANIYPGRKLLVPLRCACPTKNQTEIAIRYLLSYLVKPDDFVSVIA
EKFGVGTMTTLEANSLTLSQSTIYPFTTLLIPLHDKPSSSQTVSPAQLTP
PPS-SPP----SSHHKKTWVYAV---VGAVALTSALCAVIFFTRYRKNRN
KDESAVVAKNFEATKKKPQRRV---NEKFSEIISGIGQSFKVYDFEELKR
ATDNFSPSYWIKGSVYRGVINGDLAAIKKIEGDVTKEMEILNKINHSNVI
RLSGVSFHEGRWYLVFEYAANGALSEWIFFNNVDGKFLSWTQRIQIALDV
ATGLDYLHSFTSPPYIHKDIKSCNILLDGDFRGKVANLSLVRRVEGGEDQ
FPATRHIVGTRGYMAPEYLEHGLVSTKLDVYAFGVVMLEMITGKEVAAIL
TEDETNLSHVLRVMLGEESGQERLKAFVDPSLQENCPFELAMFVIEMIDN
CISSDPASRPSVHEIVQSLSRTLNSSLS---------
>Aip_LYR3_1 Arachis_ipaensis
MRLF---FLFIIITITNLSLIKGQQPYIGLGTVACPRRGNAKSIRGYTCN
GLNHSCQAYLTFRSQPLYSSVSTISSLLNSDPSQLALINSVSLNDTFEPN
TLVIVPVNCSCASEYYQSNTSYVYHNAETYFLIANNTFQGLTTCQAMMHQ
NAN-LSNLYPGRQLAVPLRCACPTKNQTLKGVRYLLSYLVDWGDSVSFIS
QMFNVTTQITLDANSLTMS-SVIYPFTTMLVPLHDKPLKLQASSPSSQPP
SSS----SSSTDKSSKKTWVYVVVGVVGGFALIFVTCAVIFFTHTRKTKR
NQEVVAVSKSFEAIEKPEGKIMEQESGKLSEIIASMAQSFKVYDFEELQR
ATDNFSTSCLIKGSVYRGVINGDLAAIKKVEGDISKEIQVLNKVNHSNVI
RLSGVSFYQGQWYLVYEYAANGALSDWIYMDNVDGEFLSWRQRIQIALDV
ATGLDYLHSFTSPSYIHKDLKCSNILLDSELRAKVANFSLARSVEGENGQ
FPMTRHIVGTRGYMAPEYLENGVVSTKIDVYAFGVLVLEILTGKEVAEIL
NEDDNGFSNVLSVILSEESGKERVKEFMYASLHGNYPSELATVVIGMIHN
CVEKEPENRPQMQEIVASLSRILNSSLNWETSVSISA
>Aip_LYR3_2 Arachis_ipaensis
MQSFTIIHVLTLSLLYHFYVILAQQPYIGVATTACSQTLNSNSILGYTCN
GLKPSCQSYLTFESQINYNSVPTISSLLNIDPTQLSKANSVSQNATFEIN
KLVIVPVNCSCANQYYQYNTSYKVQSGDNYFIIANNTFEGLSTCQAMKDQ
NKIDELKLSPGDKLRVPLRCACPTKNQTEKGFKYLLSYLVSFGDDVSHIS
ERFGVTIETILEANSLSSQKPTINPFTTLLVPLQEKPSSSQTVMTPPPPS
LSPSQPPPSSSGGSSSKTWVYVVVGVVGGVVLVLVLFSIIFRKHFRKKKK
KGNSVIVSKSFEAIEKQQGKKLEEDSETLSEIISDIAQSFKVYKFKELQS
ATNDFSSELLIKGSVYRGLINGDLAAIKKINRDVSKEVQLLNKVNHSNVI
RLSGVSFNEGHWYLVYEYAANGPLSDCIFMEN--GQFLSWKQRIKIALDV
ATGLDYLHSFTSPPFIHKDLKCDNILLDADFRAKIANFGLARSIQGEEDE
FSMTRHIVGTRNYMAPEYLQNGIVSTKLDVYAFGVMVVEILTGRDVAAIY
AEYDKNLEEILSSIVKEEGDHERLKEFMDPSLKGNYATEHAVFIIGMIEK
CIKKDPASRPSMQDIVSSLSKALD-SLNWESLVNISG
>Adu_LYR3_1 Arachis_duranensis
MRLF---FLFIIITITNLSLIKGQQPYIGLGTVACPRRGNAKSIRGYTCN
GLNHSCQAYLTFRSQPLYSSVSTISSLLNSDPSQLALINSVSLNDTFEPN
TLVIVPVNCSCASEYYQSNTSYVYHNAETYFLIANNTFQGLTTCQAMMHQ
NAN-LSNLYPGRQLAVPLRCACPTKNQTLKGVRYLLSYLVDWGDSVSFIS
QMFNVTTQITLDANSLTMS-SFIYPFTTILVPLHDKPLKLRTSSPSSQPP
SSS----SSSTDKSSKKTWVYVVVGVVGAFALIFVTCAVIFFTHTRKTKR
KQEVVAVSKSFEAIEKPQGKIMEQESGKLSEIIASIAQSFKVYDFEELER
ATDNFSTSCLIKGSVYRGVINGDLAAIKKVEGDISKEIQVLNKVNHSNVI
RLSGVSFYQGQWYLVYEYAANGALSEWIYMDNVDGKFLSWRQRIQIALDV
ATGLDYLHSFTSPSYIHKDLKCSNILLDSELRAKVANFSLARSVEGENGQ
FPMTRHIVGTRGYMAPEYLENGVVSTKIDVYAFGVLVLEILTGKEVAEIL
NEDDNGFSNALSIILSEESGKERVKEFMYASLHGNYPSELATVVIGMIHN
CVEKEPENRPQMQEIVASLSRILNSSLNWETSVSISA
>Adu_LYR3_2 Arachis_duranensis
MQSFTIIHVLTLSLLYHFYVILAQQPYIGVATNACSQTLNSNSILGYTCN
GLKPSCQSYLTFKSQINYNSVPTISSLLNIDPTQLSKANSVSQNATFEIN
KLVIVPVNCSCANQYYQYNTSYKVQSGDNYFIIANNTFEGLSTCQAMKDQ
NKIDELKLSPGDKLRVPLRCACPTKNQTEKGFKYLLSYLISFGDDVSQIS
ERFGVTIETILEANSLSSQKPTINPFTTLLVPLQEKPSSSQTVMTPPPPS
LSPSPPPPSSSGGSSSKTWVYVVVGVVGGVVLVLVLFSIIFRKHFIRKKK
KGNSVIVSKSFEAIEKQQGKKLEEDSETLSEIISDIAQSFKVYRFKELQS
ATNDFSSEFLIKGSVYRGLINRDLAAIKKINRDVSKEVQLLNKVNHSNVI
RLSGVSFNEGHWYLVYEYAANGPLSDCIFMEN--GQFLSWKQRIKIALDV
ATGLDYLHSFTSPPFIHKDLKCDNILLDADFRAKIANFGLARSIQGEEDE
FSMTRHIVGTRNYMAPEYLQNGIVSTKLDVYAFGVMVVEILSGREVAAIY
EEYDKNLEEILSSIVKEEGDHGKLKEFMDPLLKGNYATEHAVFIIGMIEK
CIKKDLASRPSMQDIVSSLSKALD-SLNWESSVNISG
>Lan_LYR3_1 Lupinus_angustifolius
MSHFPLIFIF-TLLFCTFSLIEGQQPYIGLGTTACYRKGNSKSIRGYICN
GANKSCQAYLTFRSQPLYSSVSKISALLSSDPSQLAEINSVSLNGTFETN
KLVIVPVKCSCASEYYQANTSYVVQNADTPFLIASNTFEGLSTCQALQNE
NHN-PWNMFQGRELLVPLRCACPTKNQTKKGVKYLLSYLVKGDDSVSLVS
EKFGVKTETTLEANNLTMTNATIQPFTTLLVPLHDKPSNSQTVSS---AP
PPS-LPSSSTTDKSSNKKWVYAVAAGVGVIVLVLILCAISFYIHHRKMKN
KKDHAAVSESFDAIESSQGRQREEESKQLSEIISGIAQSFKVYAFEELQH
ATDNFNPSYWIKGSVFRGVINGDLAAIKKVEGNVLKEIELLNKVNHANVI
RLSGVSLNEGHWYLVYEYATNGALSEWIYFNNMNGKFLSWTKRIQIAFDV
ATGLDYLHSFTSPPHIHKDLKSSNILLDHDLRAKVSNLRLARSVEVQEGQ
LPLTRHIIGTRGYMAPEYLENGLVSTKLDVYAFGVLLLELLTGKEVAAIL
AEDNKNLSHILCDMVGEKNEQERVKEFMDPSLKGNYPLELAMFVVGMIDD
CIEKDPESRPHMYEIVLSLSRILNSSLSWEMSLNISA
>Lan_LYR3_2 Lupinus angustifolius
MNLFTITLTFTLTISFSFYMILGQQPYIGVATSACSETGNFNSILGYTCY
EVSPSCQAYLTFRTQPLYNSVSSISKLLGSDPSKISEANSVSEEATFETN
KLVIVPINCSCAGQYYQFNTSFIVQQDDNYFVIANNTFEGLSTCQALQDQ
NRIPDVDLDVGTKLVVPLRCACPSKNQTEEGVRYLISYLVKPDDDVSQVS
ERFGVTIETILEANSLSLQQPTINPFTTLLVPLQDKPSSSQTVEPPLPPP
PPPPPPASPSSNGSSSKTWVYIVVGVVGAFVLILLICSIIVRKHYLN-KK
RKDSEAVSDNFAGKEKAQGKELEDESRKLLEIISGIAQSFKVYSFEELQN
ATNNFSPKCLIKGSVYHGVINGDLAAIKKIDGDVSKEIELLNKVNHSNVI
RLSGVSFKDGHWYLVYEYAANGALSDWIYFNNDENKSLTWTQRIQIALDI
ATGLDYLHSLISPPYIHKDLKCSNILLDIDFRAKIANFGLARSLELENDQ
NVITRHIVGTRGYMAPEYLENGLVSTKLDVYAFGVMMLEILSGKEVAALY
EESDFNLSSVV------QGEHERLRDFMDASMQGNYPLELAIFVCGMIDD
CMKKDPTTRPSMNEIVTSLSKAFDSSLSWE-------
>Pan_LYK6 Parasponia_andersonii
MELSGFSSVFILTIFSCLSLRFSQQPYEGESITACSNKDGSNSVLGYTCN
GVKTSCQAYLTFRSQPPYDNVSAIADLLASDPSQISLVNLVSKNFTFETN
RLVIVPVNCSCSGELYQANTSYVIQHGDIFLSIANSTFQGLSTCQAIGNQ
NNNLTTLLYTGTRISVPLRCACPTKNQTDLGLNYLVSYLVAKGDFVYSIA
TRFGSDTGWTLVANGLSEENPTIYPFTTLLVPLKNPPSGPQILEPSPPPP
PSPPSPPVSSAEKSSKKTWLYPLIGVVGGSVLLLVLGTIIFCRVFHKSKK
KPESNIVSKGYEAQETSVEEKVEEESHDFLGSL-DIAQSLKFYNFEELQL
ATSDFNPSCWIKGSVYRGTINGDMAAIKKMHGDVSKEVHLLQKINHSNLI
RLSGVCFSEGHWYLVYEYAANGPLSDWIYNDNNDGNFLNWTQRIQIALDV
ATGLNYLHNFTSPPHVHKDMKSSNILLDSDFRAKIANFGLARSAGAQEGQ
FSLTNHIVGTVGYMAPEYLENGLVSTRLDVYAFGVLLLEILTGKEIHIFY
-DENINLSNALSGVLNDE-GQESLSRFMDPSMQEKYPHELAKFVVQVIDS
CLEKNPEARPTMDEIVQFLKRTLSNSLAWELSNSFTT
>Pan_LYK8 Parasponia_andersonii
MGFSSPFSVFLFSFICSSSLTGAQQPYVGKTVSDCTNQHNSSSGLGYFCN
GVNTSCQTYLTFRAVPPFNTVSAISDLLAANPSQVSEINLVPETATFDTN
KLVIVPVNCSCSGEFYQSNTFYRVNQREIYTAIANWIFEGLTTCQAIANQ
TGNPIANLTVGQRISVPLRCACPTKNQTDSGVNYLVSYLVGELDSSSSIS
ERFKVDNDLLLSANGLSDPDTTIYPNTTLLVPLDKPPSSSQTIEPPPPPP
PPPSPPTSTISNNSSKKTWVYALVGALGGTAVLLVLGTTLYLRVFRKSKK
KTESVLVPKSFESSEKQVEKKI-DESQDFLDSLSDIAQSIKVYKFEELQL
ATNDFSTSSLVKGSVYRGTIKGDFAAIKKVDGDISKEINFLQKINHSNVI
RLSGVCFNEGYWYLVYEYAANGPLSSWIYHKRKDGKFLNWTRRIQIALDV
ATGLNYLHSFTAPSHVHKDIKSSNILLDSDFRAKIANFGLARSTQGHDGQ
YSLTKHIVGTVGYMAPEYLENGLVSTKLDVYAFGVLLLEMLTGKEVSVLY
-EENAHLSSSFSAVLNDE-GQDSLKHFMDPSLGEIYPSELVNFVLRIIDG
CLKKNPEARPPVDEIVQLLSRTLSNSLNWELSNTFVG
>Prig_LYK6 Parasponia_rigida
MGISGFSSVFILTIFSCLSLRFSQQPYEGESITACSNKDGSNSVLGYTCN
GVKTSCQAYLTFRSQPPYDNVSAIADLLASDPSQISLVNLVSKNFTFETN
RLVIVPVNCSCSGELYQANTSYVIQHGDIFLSVANSTFQGLSTCQAIGNQ
NNNLTTLLYTGTRISVPLRCACPTKNQIDLGLNYLVSYLVAKGDFVYSIA
TRFGSDTGWTLVANGLSEENPTIYPFTTLLVPLKNPPSGPQILEPPPPPP
PSPPSPPVSSAEKSSKKTWLYPLIGVVGGSVLLLVLGTIIFCRVLHKSKK
KPESNIVSKGFEAHETSVEEKVEEEPHDFLGSL-DIAQSLKFYNFEELQL
ATSDFNPSCWIKGSVYRGTINGDMAAIKKMHGDVSKEVHLLQKINHSNLI
RLSGVCFSEGHWYLVYEYAANGPLSDWIYNDNNDGNFLNWTQRIQIALDV
ATGLNYLHNFTSPPHVHKDMKSSNILLDSDFRAKIANFGLARSTGAQEGQ
FSLTNHIVGTVGYMAPEYLENGLVSTRLDVYAFGVLLLEMLTGKEIHIFY
-DENINLSNALSAVLNDE-GQESLSRFMDPSMQEKYPHELAKFVVQVIDS
CLEKNPEARPTMDEIVQFLKRTLSNSLAWELSNSFTT
>Prig_LYK8 Parasponia_rigida
MGFSSPFSVFLFSFICSSSLTGAQQPYVGKTVSDCTNQHNSSSGLGYFCN
GVNTSCQTYLTFRAVPPFNTVSAISDLLAANPSQVSEINLVPETATFDTN
KLVIVPVNCSCSGAFYQSNTFYRVNQREIYTAIANWIFEGLTTCQAIANQ
TGNPIANLTVGQRISVPLRCACPTKNQTDSGVNYLVSYLVGELDSSSSIS
ERFKVDNDLLLSANGLSDPDTTIYPNTTLLVPLDKPPSSSQTIEPPPPPP
PPPSPPTSTISNNSSKKTWVYALVGALGGTAVLLVLGTTLYLRVFRKSKK
KTESVLVPKSFESSEKQVEKKI-DESQDFLDSLSDIAQSIKVYKFEELQL
ATNDFSTSSLVKGSVYRGTIKGDFAAIKKVDGDISKEINFLQKINHSNVI
RLSGVCFNEGYWYLVYEYAANGPLSSWIYHKRKDGKFLNWTHRIQIALDV
ATGLNYLHSFTAPSHVHKDIKSSNILLDSDFRAKIANFGLARSTQGHDGQ
YSLTKHIVGTVGYMAPEYLENGLVSTKLDVYAFGVLLLEMLTGKEVSVLY
-EENAHLSSSFSAVLNDE-GQDSLKHFMDPSLGEIYPSELVNFVLRIIDG
CLKKNPEARPPVDEIVQLLSRTLSNSLNWELSNTFVG
>Prug_LYK6 Parasponia_rugosa
MGLSGFSSVFILTIFSCLSLRFSQQPYEGESITACSNKDGSNSVLGYTCN
GVKTSCQAYLTFRSQPPYDNVSAIADLLASDPSQISLVNLVSKNFTFETN
RLVIVPVNCSCSGELYQANTSYVIQHGDIFLSVANSTFQGLSTCQAIGNQ
NNNLTTLLYTGTRISVPLRCACPTKNQTDLGLNYLVSYLVAKGDFVYSIA
TRFGSDTGWTLVANGLSEENPTIYPFTTLLVPLKNPPSGPQILEPPPPPP
PSPPSPPVSSAEKSSKKTWLYPLIGVVGGSVLLLVLGTIICCTVFHKSKK
KPESNIVSKGFEAHETSVEEKVEEESHDFLGSL-DIAQSLKFYNFEELQL
ATSDFNPSCWIKGSVYRGTINGDMAAIKKMHGDVSKEVHLLQKINHSNLI
RLSGVCFSEGHWYLVYEYAANGPLSDWIYNDNNDGNFLNWTQRIQIALDV
ATGLNYLHNFTSPPHVHKDMKSSNILLDSDFRAKIANFGLARSAGAQEGQ
FSLTNHIVGTVGYMAPEYLENGLVSTRLDVYAFGVLLLEMLTGKEIHIFY
-DENINLSNALSAVLNDE-GQESLSRFMDPSMQEKYPHELAKFVVQVIDS
CLEKNPEARRTMDEIVQFLKRTLSNSLAWELSNSFTT
>Prug_LYK8 Parasponia_rugosa
MGFSSPFSVFLFSFICSSSLTGAQQPYVGKTVSDCTNQHNSSSGLGYFCN
GVNTSCQTYLTFRAVPPFNTVSAISDLLAANPSQVSEINLVPETATFDTN
KLVIVPVNCSCSGEFYQSNTFYRVNQREIYTAIANWIFEGLTTCQAIANQ
TGNPIANLTVGQRISVPLRCACPTKNQTDSGVNYLVSYLVGELDSSSSIS
ERFKVDNGLLLSANGLSDPDTTIYPNTTLLVPLDKPPSSSQTIEPPPPPP
PPPSPPTSTISNNSSKKTWVYALVGALGGTAVLLVLGTTLYLRVFRKSKK
KTESVLVPKSFESSEKQVEKKI-DESQDFLDSLSDIAQSIKVYKFEELQL
ATNDFSTSSLVKGSVYRGTIKGDFAAIKKVDGDFSKEINFLQKINHSNVI
RLSGVCFNEGYWYLVYEYAANGPLSSWIYHKRKDGKFLNWTHRIQIALDV
ATGLNYLHSFTAPSHVHKDIKSSNILLDSDFRAKIANFGLARSTQGHDGQ
YSLTKHIVGTVGYMAPEYLENGLVSTKLDVYAFGVLLLEMLTGKEVSVLY
-EENAHLSSSFSAVLNDE-GQDSLKHFMDPSLGEIYPSELVNFVLRIIDG
CLKKNPEARPPMDDIVQLLSRTLSNSLNWELSNTFVG
>Tlev_LYK6 Trema_levigata
MGLSGFSSVFILTIFSCLSLSFSQQPYEGKSITVCSNKDGSNSVLGYTCN
GVKTSCQAFLTFRSQPPYDTVSAIADLLASDPSQISQVNLVSKNFTFETN
RLVIVPVNCSCSGELYQANTSYVIQHGDTFLSIANSTFQGLSTCQAIGNQ
NNNLTTLLYTGTRISVPLRCACPTKNQTDLGLNYLVSYLVAKGDFVYSIA
TRFGSDTGWTLVANGLSEENPTIYPFTTLLVPLKNPPSGPQILDPPPPPP
PSPPLPPVSSTEKSLKKTWLYPLIGAVGGSVILLVLGTIIFFRVFHKSKK
KPESNIVSESFEAHEKSVEEKVEEESNDFLGSLSDIAQSLKVYTFEELQL
ATSDFNPSCWIKGSVYRGTINGDMAAIKKMHGDVSKEVHLLQKINHSNLI
RLSGVCFSEGHWYLVYEYAANGPLSDWIYNDNNDGNFLNWTQRIQIALDV
ATGLNYLHNFTSPPHVHKDIKSSNILLDSDFRAKIANFGLARSAGAQEGQ
FSLTNHIVGTVGYMAPEYLENGLVSTRLDVYAFGVLLLEMLTGKEINIFY
-DENINLSNALSAVLNDE-GQESLSRFMDPSMQEKYPHELAKFVVQVIDS
CLEKNPEARPTMDEIVQFLKRTLSNSLAWELSNSFIT
>Tlev_LYK8 Trema_levigata
MGFSSPFSVFFFFFICSSSLTGAQQPYVGKTVSDCTNQHNSSSGLGYFCN
GVNTSCQTYLTFRAVPPFNTVSAISDLLAANPSQVSEINLVPETATFDTN
KLVIVPVNCSCSGEFYQSNTFYRVNQGEIYTSIANWIFEGLTTCQAIANQ
TGNPIANLTVGQRISVPLRCACPTKNQTDSGVNYLVSYLVGELDSSSSIS
ERFKVDNDLLLSANGLSDPDTTIYPNTTLLVPLDKPPSSSQTIEPPPPPP
PPPSPPTSTISNNSSKKTWVYALVGALGGTAVLLVLGTTLYLRVFRKSKK
KTESVLVPKSFESSEKQVEKKI-EESQDFLDSLSDIAQSIKVYKFEELQL
ATNDFSTSSLVKGSVYRGTIKGDFAAIKKVDGDISKEINFLQKINHSNVI
RLSGVCFNEGYWYLVYEYAANGPLSSWIYHKRKDGKFLNWTQRIQIALDV
ATGLNYLHSFTAPSHVHKDIKSSNILLDSDFRAKIANFGLARSTQGHDGQ
YSLTKHIVGTVGYMAPEYLENGLVSTKLDVYAFGVLLLEMLTGKEVSVLY
-EENAHLSDSFSAVLNDE-GQDSLKHFMDPSLGEIYPSELVNFVLRIIDG
CLKKNPEARPPMDEIVQLLSRTLSNSLNWELSNTFVG
>Tori_LYK6 Trema_orientalis
MGLSGFSSVFILTIFSCLSLSFSQQPYEGKSITACSNKDGSNSVLGYTCN
GVKTSCQAYLTFRSQPPYDTVSAISDLLASDPSQISQVNLVSKNFTFETN
RLVIVPVNCLCSGELYQANTSYVIQHGDTFLSIANSTFQGLSTCQAIGNQ
NNNLTTLVYTGTRISVPLRCACPTKNQTDLGLNYLVSYLVAKGDFVYSIA
TRFGSDTGWTLVANGLSEENPTIYPFTTLLVPLKNPPSGPQILEPPPPPP
PSPPSPPVSSTEKSLKKTWLYPLIGAVGGSVILLVLGTIIFYRVFHKSKK
NPESNIVSESFEAHEKSVEEKVAEESNDFLGSLSDIAQSLKVYNFEELQL
ATSDFNPSCWIKGSVYRGTINGDMAAIKKMHGDVLKEVHLLQKINHSNLI
RLSGVCFSEGHWYLVYEYAANGPLSDWIY-DNNDGNFLNWTQRIQIALDV
ATGLNYLHNFTSPPHVHKDIKSSNILLDSDFRAKIANFGLARSAGAQEGQ
FSLTNHIVGTVGYMAPEYLENGLVSTRLDVYAFGVLLLEMLTGKEINIFY
-DENINLANALSAVLNDE-GQESLSRFMDPSMQEKYPHELAKFVVQVIDS
CLEKNPEARPTMDEIVQFLKRTLSNSLAWELSNSFIA
>Tori_LYK8 Trema_orientalis
MGFSSPFSVFFFFFICSSSLTGAQQPYVGKTVSDCTNQHNSSSGLGYFCN
GVNTSCQTYLTFRAVPPFNTVSAISDLLAANPSQVSEINLVPETATFDTN
KLVIVPVNCSCSGEFYQSNTFYRVNQGEIYTSIANWIFEGLTTCQAIANQ
TGNPIANLTVGQRISVPLRCACPTKNQTDSGVNYLVSYLVGELDSSSSIS
ERFKVDNDLLLSANGLSDPDTTIYPNTTLLVPLDKPPSSSQTVEPPPPPP
PPPSPPTSTISDNSSKKTWVYALVGALGGTAILLVLGTTLYLRVFRKSKK
ETESVLVPTSFESSEKQVEKKI-EESQDFLDSLSDIAQSIKVYKFEELQL
ATNDFSTSSLVKGSVYRGTIKGDFAAIKKVDGDISKEINFLQKINHSNVI
RLSGVCFNEGYWYLVYEYAANGPLSSWIYHKRKDGKFLNWTQRIQIALDV
ATGLNYLHSFTAPSHVHKDIKSSNILLDSDFRAKIANFGLARSTQAHDGQ
YSLTKHIVGTVGYMAPEYLENGLVSTKLDVYAFGVLLLEMLTGKEVSVLY
-EENARLSDSFSAVLNDE-GQDSLKHFMDPSLGEIYPSELVNFVLRIIDG
CLKKNPEARPPMDEIVQLLSRTLSNSLNWELSNTFVG
>Csa_LYR3 Cucumis_sativa
MDSFQF-HFFTASLFCFFSFIVSQQPYAGSTTADCAVTHRSTGNLGYFCN
TPNRNCHSFLTFRSRSPFNSVSSIATLLGSDPSELSRVNSVNASATFPPD
KLVLVPTTCSCSGQFFQSNVSFTTRTGDSYFVIANETLQGLSTCQSLISQ
NPNSVTSIKGGERILVPLRCACPTKNQTDMGFNYLLSYLVVFGDTVFDIA
QIFGADMGIILDANELQ-GSSFVNPFTTLLIPLKTEPSSTGMKE-RNSSP
P---PPPPTSPSPASKRTWVYILVAVVGGVVLAAVIGAVVFFACVRKRKK
KTEHPIEIDSFESTEKTSEKKLDGDSSITLDSISSVVQSVKAYTFKELQD
ATDNFSSTHLIKGSVYHGTINGDSAAIKKMNGDVSKQINLLNKTNHTNLI
RLSGVCFEEGHWYLVFEYAAKGVLSDWIDSNGNNDRFLTWTQRIQIAVDV
ATGLNYLHSFTNPPHVHKDLKMDNILLDDDFRGKISNFSLARSAGWEEGE
FTLTMHIVGTRGYMAPEYLENGLVSTKLDVYSFGILIIEMLTGKEVSELH
RKENLQLTDLLEKVLDQKDGKEYLNHLMDPSLEGNFPTELAVLVMNIAKL
CMNKDPSQRPSMDDIVQSLCRILSSSLSWELPNTSV-
>Cme_LYR3 Cucumis_melo
MDSFQF-HFFIASLFCFFSFIVSQQPYTGSTTADCSVTHNSTGNLGYFCN
TPNRNCQSFLTFRSRSPFNSVSSIATLLGSDPSELSRVNSVNASATFPPE
KLVLVPTTCSCSGLFLQSNVSFTTRTGDSYFAIANETLQGLSTCQSLISQ
NPNGVTSIKGGERILVPLRCACPTKNQTDMGFNYLLSYLVVFGDTVSDIA
QIFGADIGIILDANELQ-GNSFVNPFTTLLVPLKTEPSSTGMKEPKPSPP
P---PPPPTSPSPASKRTWVYILVAVVGGVVLAAVIGAVVFFACVRKRKK
KTEHTTEIDSFESTEKPSVKKLDGDSSITLESISSVVQSVKAYTFKELQD
ATDNFSSTHLIKGSVYHGTINGDSAAIKKMNGDVSKQINLLNKTNHSNLI
RLSGVCFEEGHWYLVFEYAAKGVLSDWIDSNGNDDRFLTWTQRIQIAVDV
ATGLNYLHSFTNPPHVHKDLKMDNILLDGDFRGKISNFSLARSAGWEEGE
FTLTMHIVGTRGYMAPEYLENGLVSTKLDVYSFGILIIEMLTGKEISELH
RKENLQLTALLEKLLDEKDGKDYLTHLMDPSLEGNFPIELAVLMMNIANL
CVNKDPSQRPSMDDIVQSLCRILSSSLSWELPDTSV-
>Pp_LYR3 Prunus_persica
MSFLSLISAIILTTFSCCSLIVAQQPYEGKAFTDCYNTNTSKSVLGYSCN
GVNKSCQTYLTFRSQPPYNSVSAISAMLASDPSQIAEMNSVSETATFETN
KLVIVPITCSCSGDFYQLNTSHVVVHGDTYFVIANNTLQGLSTCQAMMNQ
NTNLTTELYSGTRLSVPLRCACPTKNQTDVGTKYLLTYIIAQGDYVSKIS
ATFDSDTGRTLEANGLSEQASTIYPFTTLLVPLQNPPSSSQTIEPPSSSP
SPP-APP-STSSNNSTKKWVYAFVGALGGGAFVLVIGIIIFCTFFRRSRK
GFNSIIVSERFEALEKPLEKKEEEGSQDFLEALSGIAQSLKVYKFEELQR
ATDDFSSTYLIKGSVYRGNINGDLAAIKKMNGDVSTEINLLNKTSHSNLI
CLSGVCFHDGHWYLIYEYAVNGPLSDWIYYSNNDGKFLNWTQRIQILLDV
ASGLNYLHSFTTPPHVHKDIKSSNILLDSDFRGKIANLGLARSTEAPEGE
VPLTNHIVGTIGYMAPEYLENGLISTKLDVYAFGALMLEILTGKEVAVLY
-EENRQLSDVLNSVLNDEDGPESLRHFIDPSMQESYPPELALFVIRLVHS
CLNKNPAARPAMEEMVQFLSRTMSNSLSWELSSNISG
>Rc_LYR3 Rinicus_communis
MGFISAFSLFFLSIFACCLLIHAQQPYVAKATTNCTN--TADSALGYSCN
GLNTSCQTYLTFRSQPPYTNVTSISTLLNSDPSQLSAINSVSETATFDTN
KLVIVPVNCSCSGDYYQANTSYVVQAKDAPFFIANNTFQGLSTCQAINDQ
NRRQTVDIFPNEILHIPLRCACPTKNQTDAGIKYLLSYLVTWGDTVSAVS
VKFGGNTGRSLEANGLSEQTPTIYPFTTLLIPLENPPTSNQTISPPPPPA
SSPPPPPDTPNNGSSSKKWVYVLVGVLAGIVFTLGLVTIIFYALFRRSKR
KPEPIIVSESFEAQEKSLNKKLDEESQDFLDSISSIAQSIKVYKFKELEA
ATDNFSPSCWIKGSVYRGYISGDYAAIKKVNGDVSKEIELLNKVNHFNLI
RLSGVCFSGGHWYLVYEYAANGALSDWIYYSNNEGNFLSWTQRVQIALDV
ATGLNYLHSFTSPPHIHKDIKSSNVLIDSDFRAKIANLAMARSTEGQDGE
FALTRHIVGTKGYMAPEYLENGLVSTKLDVYAFGILMLEMVTGKEVAALY
TEENLNLSDILNDVLSKEDGQQSLKQFVDPSMEENFPSEISLFMVRMIDS
CLNKNPADRPAMDEISQSLSRILTDSLSWESSN-ASG
>Tc_LYR3 Theobroma_cacao
MGSFSLISLFTLSLFCCSCLIHAQQPYVGRKTTDCTNPDTSDSVLGYTCN
GLNRSCQSYLIFRSQPSFNTVASISNLLSSDPSQIAEINEVSETASFETN
QMVIVPVNCSCSGDYYQVNTTYTVQSGDGYLLIANNTFQALSTCQAIQNQ
QPDIPSSLTIGLRITVPLRCACPTKNQTDAGINYLLSYLIAEGDSVPGIS
QLFGADTAKTLEANELSD--PTINFFTTLLVPLQDPPSKITVPSPPAPPP
SSPPPPPPPSPSGSSNKTWIYILVGVLGGGALILVVGAVIFCVFFRKSKK
KPDLIITSESFEAHGKPLKKKLDDESQDVLDSMSNIAQSLKLYKFEELQV
ATDNFSPSCQIKGSVYRGVIKGDFAAIKKVHGDVSKEIELLNKVNHSNLI
RLSGVCFQDGHWYLVYEYAVNGALSDWIFHNDNSGKYLSWKQRIQIALDV
ATGLNYLHSFTNPPHVHKDLKCSNVLLDGDFRAKIANFALARATEGREGQ
FALTRHIVGTKGYMAPEYVENGFVSTKLDVYAFGVLLLEIITGKEAAAFY
GEEYMNLSDILSNVLHEKDGEESLKHFIDPFMLENYPSELAILVVKLINT
CLKKDPTARPAMQEIVQSLSRILTTSSR-DSSSNMSW
>Sl_LYR3 Solanum_lycopersicum
MNYSHLIFVFTIILAYSSVSILAQQPYFGTGTNDCSSQDTSTSAFGYLCN
GVNRTCQSYLTFRSQPPFNTVSSISSLLGANPSQLSQLNSVSQNATFNTN
QMVLVPVTCSCSGQFYQSNASYVIRRDDSFLNIAMNTLQGLSTCQAINAE
NSEQANNLVVGSRINVPLRCACPTQNQTNNGTNYLLTYLIASGEFVSFIS
DKFGVDFRATLAANSIPEDAPTVFPNTTLLVPLSTPPLSSQVAGPSPPPP
PATTPPAVPVSESSSNKTWIYVVAGVVGGLVALCILGVVVFFLFFRKKEK
KADPQFVSESFEAVEKPSNKKVEEESEEFLESLSSIAQSVKVYKFEEVKA
ATENFSPTCLIKGSVYRGTINGDFAAIKKMSGDVSKEINLLSKINHFNLI
SLSGICFHDGHWYLVYEYAANGPLSDWICHHNGEQKSLSWAQRVQISFDV
ATGLNYLHSYTSPPHVHKDLNGDNILLDGDLRAKIANFGLARSADGQEGE
FALTRHIVGTQGYMAPEYLENGLVSPKLDVYALGVLLLEILTGKEVSALY
EGSNTNLAELLIPVLNDDNAKESLSNFVDPSLQGKYPVELAFAMVRLIDN
CLMKDPSHRPNTDEIVQSVSRIMTATHSWETSFSTSV
>St_LYR3 Solanum_tuberosum
MNYSHLIFVFTIILAYSSVSILAQQPYFGTGTNDCNTQDTSTSAFGYLCN
GVNRTCQSYLTFRSQPPFNTVPSISSLLGANPSQLSQLNSVSQNATFNTN
QMVLVPVTCSCSGQFYQSNASYVIRRDDTFLNVAINTLQGLSTCHAINAE
NSEQANNLVVGSRINVPLRCACPTQNQTNNGTNYLLTYLIASGEFVSFIS
DKFGVDFRATLAANSIPEDAPTVFPNTTLLVPLSTPPLSSQVAGPSPPPP
PATTPPAVPVSESSSKKTWIYVVVGVVGGLVALCILGVVVFFLFFRKKEK
KADPQFVSESFEAVEKPSNKKVEEESEEFLESLSSIAQSVKVYKFEEVKA
ATENFSPTCLIKGSVYRGTINGDFAAIKKMSGDVSKEINLLSKINHFNLI
SLSGICFHDGHWYLVYEYAANGPLSDWICHHNGNQKSLSWAQRVQISFDV
ATGLNYLHSYTSPPHVHKDLNGDNVLLDGDLRAKIANFGLARSADGQEGE
FALTRHIVGTQGYMAPEYLENGLVSPKLDVYALGVLLLEILTGKEVSALY
EGSNTNLSEVLIPVLHDEDAKENLSNFIDPSLQGKYPAELAFAMVRLIDN
CIMKDPSHRPSTDEIVQSVSRIMTATHSWEMSFSSSV
>Ns_LYR3 Nicotiana_sylvestris
MNYSHLICVFTIIFASSSVSILAQQPYIGKGTNVCSSQDNSNSAFGYFCN
GVNRSCQSYLTFRSQTPFTSVASISSLLGADPLELSQLNSVAQNATFDTN
QMVLVPVTCSCAGQYYQTNTSYVIKKDDTFLTIANNTLQGLSTCHAINAE
NKEQATNLILGSRINVPLRCACPTKNQTDDGTKYLLSYLVTSGEFVSLIS
GKFGADTRATLAANGLSENDATIFPFTTLLVPLLNPPLSSQVVGNSPPPP
PPSASPAVPVSNNGSKKTWIYVVVGVVGGVVALSLLGVVIFFLFFRKRQK
KADPQFVSESFEAVEKPLNKKVEDESEEFLESLSSIAQSVKIYKFEEIKT
ATENFSPTCLIKGSVYRGTINGDFAAIKKMSGDVSKEINLLSKINHFNLI
SLSGICFQDGHWYLVYEYAVNGPLSDWICHQNSDQKSLNWTQRVQISLDV
ATGLNYLHSYTSPPHVHKDLNGSNILLDGDLRAKIANFGLARSADGEEGE
FALTRHIVGTQGYMAPEYLENGLVSPKLDVYAFGVLLLEILTGNEVSVLY
EGSNTYLAEVLIPVLHDENAKENLSNFIDPSLQGKYPAELAIAIVRLIDN
CIKKDPSHRDGMDEIVQSLSRIMTATHSWEMSYSISV
>Vv_LYR3 Vitis_vinifera
MAWLSFISVFTLSLISFSSSILAQQSYVGKGTTDCDN-NNLTSVLGYSCN
GVNASCQAFLIFRSEPPYNDVSSISDLLGSDPSQLAQINSVDETATFETK
KEVIVPVNCSCSGEFFQANTSYVVQHGDTYLLIANNTFEGLSTCQALRSQ
RTSLTTNIYTGTKLTVPLRCACPTKNQSDVGVKYLMSYLVASGDYVSSIS
VRFGVDTGMTLEANELSEQNPNIYPFTTLLIPLQNLPSSSQTIVPPPPPP
PSP-PPPVSSPSKSLKKTWVYVVVGVVAGSALVLLFGSVIFFKFFRKTRK
KTDPIAISESFEACEKPL----KEEQHEFLESISSIAQSLKVYKFEELQS
ATDNFSPNCRIKGSVYRGTIKGDLAAIKKMDGEVSNEIALLNKINHFNVI
RLSGICFNDGHWYLVHEYAVNGPLTDWIYNNNDDSRFLVWMQRIQIALDV
ATGLNYLHSYTSPPYVHKDIKSGNVLLDSDFRAKIANFGLARSAEGQEGQ
FALTRHIIGTRGYMAPEYLENGLVSTKLDVYAFGVLMLEMLTGKEVAALY
EGENMHLPDVLVAVLHEGDGKEKLRNFIDPSLSGNYPLELAIVMIRLIDS
CLKKSPASRPDMVEIVQALSRTLTTSVAWELSNNVSG
>Ccl_LYR3 Citrus_clementina
MGFLPCISVFTLFTLSFISSIQSQQPYIGRATTACSSFDTTNSALGYSCN
GLNRSCLAFLIFRSKPPFNTVASLRFWPLSHLSS-PKINSVSETATFETN
QMVIVPVNCSCSGKHYQANTTYFVQNGDTYFLIANNTFQGLSTCQALQDE
HGN-VSNFGVGTRLLAPLRCACPTKNQTDSGVHYLLSYLVEGDNTVYGIS
KRFGVDTDRTLEANGLSEGAPNIYPFTTLLVPLENPPSSSQTTEQRPLPP
PPP-PPPNSSSNKGAKKTWIYVVIGVLAGIALTLIFGMIIFYMFFRISKK
EFDSTIVSSSFEACEKASNKKLDEESRDFLESISDIAQSLKVYTFEELQA
ATDDFNPSCWIKGSVYRGKIGGDFVAIKKVHGDASDQIKLLNKINHSSLI
RLLGICFNGGNWYLVYEYAVNGSLNVWI--NDKGGKFLDWAQRIQIALDV
ATGLNYLHSFTNPPHVHKDIKCSNVLLDTDFRAKIANFALARPAERQEGE
FALTSHIVGTKGYMAPEYLENGLVSTKLDVYAFGVLMLEMLSGKEAPALY
SEENMLLVDVLNPVLHKEDGEESLRHLMDPSMQGNYPPVTAILVIRLIES
CLKKDPSGRPAMDKIAQSISRFLNASLAWELS-----
>Csi_LYR3 Citrus_sinensis
MGFLPCISVFILFTLSFISSIQAQQPYIGLATTACSSFDTTNSALGYSCN
GLNRSCLAFLIFRSKPPFNTVASISTLLASKPSQLSKINSVSETATFETN
QMVIVPVNCSCSGKHYQANTTYFVQNGDTYFLIANNTFQGLSTCQALQDQ
HGN-VSNFGVGTRLLAPLRCACPTKNQTDSGVHYLLSYLVKGGNTVYGIS
KRFGVDTDRTLEANGLSEGAPNIYPFTTLLVPLENPPSSSQTTEQRPLPP
SSP-PPPNSSSNKGAKKTWIYVVIGVLAGIALTLIFGMIIFYMFFRISKK
EFDSTIVSSSFEACEKASNKKLDEESRDFLESISDIAQSLKVYTFEELQA
ATDDFNPSCWIKGSVYRGKIGGDFVAIKKVYGDASDQIKLLNKINHSSLI
RLLGICFNGGNWYLVYENAVNGSLSVWI--NDKGGKFLDWAQRIQIALDV
ATGLNYLHSFTNPPHVHKDIKCSNVLLDTDFRAKIANFALARPAERQEGE
FALTSHIVGTKGYMAPEYLENGLVSTKLDVYAFGVLMLEMLSGKEAPALY
SEENMLLVDVLNPVLHKEDGEESLRHLMDPSMQGNYPPVTAILVIRLIES
CLKKDPSGRPAMDKIAQSISRFLNASLAWELSKNISE
>Eg_LYR3 Eucalyptus_grandis
MNFLSLSLVIALSILHFSSFAHTQQPYISRRTMNCSKTNDSSPRLGYTCN
GLNRTCRTYLIYRSNPPYDTVRSIAKLLASDPSQLSAINSVGPNATFPTN
NMVIVPVNCSCSGPHYQANATYSIRRGDNYYVIVNDIYQGLTTCRAIKDQ
NDIQTVDLYSG-DLTIPIRCACPTKNQTDLGIKYLLSYVVAEGNYVGTIS
GRFGTNTAWTLEANGLSEQVSTIYPFTTLLVPVRSPPLSNQTIVPPPSPP
PPQSSPTALPSTSSLRNKWVFAIAGLLIGAACTLAIGSIIFCLSFRRKIV
QHAATIVPDD----PKTRIVKGEEESQGLMQTIHGIAQSIKVYSFEELQL
ATNDFSPSCWIKGSVHRGEIDGCFVAIKKVNGDAIKEINLFKKINHFNIV
RLSGICFNNGDWYFVYDFASHGPLSDWIYSTEGDSKVLSWTQRVQIAVDV
ATGLNYLHGFTSPPHIHKNITSGNILLDCDFRAKITNLGMARSAEGNEGR
FDLTSHIIGTKGYMAPEYLENGLVSTALDVYAFGVLAMEIITGKEAESLT
KEESLNLYEALDEVVPEDTMTKRLAGLIDPSLGGRYPSNLAAFMIGIIRC
CLKKNAVDRPDMDEIVQYLSGLLASSISWESSSNVI-
>Pt_LYR3_1 Populus_trichocarpa
MSFRSVVSPFALFILYCCSLIQAQQPYVGKGTTKCSN--TENSALGYSCN
GLNKSCQAYLIFRSQPPYSTVASISTLLGSDPSQLSQINSVSETTSFPTN
QLVLVPVNCSCSGDYFQANASYIVQSGNTPFLIANNTYQGLSTCQAIRNE
KGTRTVNIFAGETLTVPLRCACPTKNQSDLGIRYLLSYLVTWGDTVSIAG
VRFGADIGRALEANEISEKNPTIYPFTTLLIPLKNPPTSSQTVVPPPPPA
SPSPSPPSPNSDKSANKTWIYVFVGAVGGIVLTLVIGTIIFFMLFRKSKK
QPGPIIVSQSFEAHEKPLNRKLDEEPQDLLESVYSIAQSIKVYNYEDLKA
ATDNFSPSFWIKGSVFRGLINGDFAAIKKMNGDVSKEIDLLNKINHSNLI
RLSGVCFNDGHWYLVYEYAANGPLSDWIYVSSNEGKFLKWTQRIQIATDV
ATGLNYLHSFTNYPHVHKDIKSSNILLDKDLRAKIANFSLARSTDGPEGE
FALTRHIVGTKGYMAPEYLENGIICTKLDVYAFGILTLEIMTGKEVAALY
REENRELSDVLNGVLSEEGGEESLSQLIDPSMQGNYPSGLAVLMVRLIDS
CLNKNPAGRPAMDEIVQSLSGILITSLAWELSNNTSS
>Pt_LYR3_2 Populus_trichocarpa
MSCLSVVSSFVLFIVCCCSLIQAQQPYVGKATTNCSN--TENSALGYSCN
ALNKSCQAYLIFRSQPPYNTVASISTLLGSDPSQLSEVNSVSETTSFPSN
QLVIVPVNCSCSGEYSQANASYIVQPNDTLFLIANNTYQGLSTCQALQNQ
KTTRTDDILSGETLTVPLRCACPTKNQSDLGIRYLLSYLVTPGDDVPAIS
EQFGAATGRTLEANGLPEQNPTIFPFTTLLIPLQSTPTSSQTVVPPPPPA
SS--SPPSPNPEKSSKKTWLYVVVGVVGGIALTIVIGTIIFFMLSRKSKK
QPGPVIESQSFEAHEKPLNKKLDEESQEFFESISAIAQSIKVYKFEDLKA
ATDNFSPSCWIKGSVYRGLINGDFAAIKKMNGDVSKEIELLNKINHSNLI
RLSGVCFNDGHWYLVYEYAASGQLSDWIYDRSNEGKFLNWTKRIQIASDV
ATGLNYLHSFTNYPHVHKDIKSSNILLDSDLRAKIANFSLARSTGDQDDE
FVLTRHIVGTKGYMAPEYLENGVVSSKLDVYAFGILTLEIITGKEVAALH
SEESRNLSDVLNGALSEVDGEESLKQLIDPSLHENYPSGLAVLVVRLIDS
CLNKNPGDRPTMDEIVQSLSRILTTSLAWELSSNVSG
>Pe_LYR3_1 Populus euphratica
MSFRSVVSPFALFILYCCSLIQAQQPYVGKGTTKCSN--TENSALGYSCN
GLNKSCQAYLIFRSQPPYTNVASISTLLGSDPSQLSQINSVSETTSFPTN
QMVLVPVNCSCSGDYFQANASYIVQSGNTPFLIANNTYQGLSTCQAIRDQ
KGTGTVDIFAGETLTVPLRCACPTRNQSDLGIRYLLSYLVTWGDTVSIAS
VRFGADIGRALEANEISEKNPTIYPFTTLLIPLKNPPTSSQTVVPPPPPA
SPSASPPSPNSNKSSNKTWIYVVVGAVGGIVLTLVIGTIIFFMLFRKSKK
QPCPIIVSQSFEAHEKPLNRKLDEEPQDLLESVYSIAQSIKVYNYEDLKA
ATDNFSPSCWIKGSVFRGLINGDFAAIKKMNGDVSKEIDLLNKINHFNLI
RLSGVCFSDGHWYLVYEYAANGPLSDWIYVSSNEGKFLKWTQRIQIATDV
ATGLNYLHSFTSYPHVHKDIKSSNILLDKDLRAKIANFSLARSTDGPEGE
FALTRHIVGTKGYMAPEYLENGIICTKLDVYAFGILTLEIMTGKEVAALY
REENRELSDVLKGVLSEEGGEESLSQLIDPSMQGNYPSGLAVLMVRLIDS
CLKKNPAGRPAMDEIVQSLSGILITSRAWELSNNTSS
>Pe_LYR3_2 Populus euphratica
MSCLSVVPSFVLFIVCYSSLIQAQQPYVGKATTNCSN--TENSALGYSCN
ALNKSCQAYLIFRSQPRYNTVASISTLLGSDPSQLSEVNSVSETTTFPSN
QLVIVPVNCSCSGEYSQANASYIVQPNDTLLLIANNTYQGLSTCQALQNQ
KSTRTDDILSGETLTVPLRCACPTKNQSDLGIRYLLSYLVTPGDDVPAIS
EQFGAATGRTLEANGLPEQNPTIFPFTTLLIPLQSTPTSSQTVVPPPPPA
SS--SPPSPNPEKSSKKTWLYVVVGVFGGIALAIVIGTIIFFMLSRKRKK
QPGPVIESQSFEAHEKPLNKKMDEESQQFFESISAIAQSIKVYKFEDLKA
ATDNFSPSCWIKGSVYRGLINGDFAAIKKMNGDVSKEIELLNKINHSNLI
RLSGVCFNDGHWYLVYGYAANGQLSDWIYDRSNEGKFLNWTKRIQIASDV
ATGLNYLHSFTNYPHVHKDIKTSNILLDSDLRAKIANFSLARSTGDQDGE
FALTRHIVGTKGYMAPEYLENGVVSSKLDVYAFGILTLEIITGKEVAALH
SEENRNLSDVLNGALSEEDGGESLKQLIDPSLHENYPSGLAVLVVRLIDN
CLNRNPGDRPTMDEIVQSLSRILTTSLAWELSSNVSG
>Me_LYR3 Manihot_esculenta
MRFSCVIFVFVISILGFCALIHAQQLYEAKATTNCSN--TDGSVLGYSCN
GLNRSCQAYLVFRSQPPYTSVASISTLLTSDPSELAAINSVSETASFDTN
KLVIVPVNCSCSGNYSQANTSYVVQAGDSVFLIANNTYQALSNCQAVQSQ
NRMQDFDIVTGERLTIPLRCACPTKNQSDVGIKYLLSYLITWGDTVSDIS
VKFGVDTRKSLEANGLSA-NSIIFPFTTLLIPLQNPPSSNQTIASPPPPA
SPP-PPSSPNPNKSSDKTWVYVVVGVLGGIALIIVLGIIIFFAVFGKRKK
RSDPIIVSESFEAREKPLNQNLDEESEEFLESISSIAQSITVYRFKELQT
ATDNFSPSCLINGSVYRGLINGDNAAIKKVNGDVSKEINLLNKINHFNLV
RLSGVCFNDGHWFLVYEYAANGPLSDWICNTNSNGKFLNWMQRIQIASDV
ATGLNYLHSFTSPPYVHNDIKSSNVLLDGDFRAKIANFAMARSAEGQEGE
FALTRHIVGTKGYMAPEYLEHGLVSTKLDVYAFGVLMLEIVSGREVASLY
TQEDTNLSDVLNDVLSKEDGQENLKKFIDPSMEGNCPLELAVLVMRLIDS
CLNKNPGDRPSMDEITQSLSRILTISLNRESSN-VSG
>Fv_LYR3 Fragaria_vesca
MSFLSLISIIIVASFCCISLILAQQPYEGQAFTDCYNPDVSKSVFGYTCN
GFNRSCQTYLTFRSQPSYNTVTSIASMLASDPSQLAEINSVSESATFATD
KLVLVPVTCSCSGQYYQLNTSHVVVHGDTFLVIGNNTFQGLSTCQAIMKQ
NSNLTTNLYTGTTLTIPLRCACPTKNQTDLGINYLMSYLITPGDFVSKIS
DRFDTDTGRTLEANGLSEEAANIYPFTTLLVPLENPPSSSQTTLPPSSSP
PST-PAIPPASSKNSKKIWVYVVAGAIGGGGIVLVIAVLIFYTFIRRSKK
KTDTVVVSESIEALGKPLQKRGDEESQDFLESVSSMALSLKVYKFEELQT
ATENFSSSCLIKGSVFRGIFDGDVAAVKQMTGNVSKEINLLNKINHSNLI
RLSGVCFNDGHWYLIYEYAANGPLSDWIYFEENDGKLLSWTQRVQIMLDV
ASGLDYLHSFTTPPHVHKDIKSSNILLDSDFRAKIADFGLARSADAQDGH
FSLTNHIVGTLGYMAPEYLENGLISTKLDVYAFGALMLELLTGKEVAVLY
-EQNMHLSDTLYSLLNNEDGGQSLRQFMDPALQENYPQELAIFVIRLIDS
CLKKNPGSRPIMNEMVQFLSRTMSNSLTWELSSNNSG
>Md_LYR3 Malus domestica
MNILPLVSAIILTIFCCSCLIFAQQPYEGQAFSDCNNPETSKSVLGYTCN
GASKSCQTFLTFRSRAPYNAVSAISKLLASDPSPLAEVNSVSETATFETN
KLVIVPINCSCSGEYYQLNTSHVVVNGDTFFIIANNTLQGLSTCQAMLNQ
NGNRTADLSIGDRLNVPLRCACPTKNQTDLGFKYLLTYLVAPXDYVSLIS
NRFGSDTGRTLEANGLPEQGSTIYSFSTLLVPLKNPPNNSQTVEPPSSSP
SPPAPPPPPPPSNNSNKTWVYALVGVLGGGGLVLVIGVIIFCVFFRRSKK
GFDPVIASESFEALEKPQEKVEEEGSRDFLESLSGIAQSLKVYKFEELQR
ATDGFSTAYLIKGSIYRAKINEDLAAIKEMNGDVSKEINLLKKVSHSNII
RLSGVCFNDGHSYLIYEYAVNGPLSDWIYNSSNDGKFLNWTQRIQIMLDV
ASGLHYLHSFTTPPHVHKDVMSSNILLDSDFRAKIANFGLARSTEAPEGE
FSLTNHIVGTIGYMAPEYLENGLISPKLDVYAFGVLMLEILTGKEVAMFY
D----LLSDVVNSVLNNKDGGQSLREFMDPSMQESYPPELAVFVIKLIDN
CLNKNPAARPGMEEIVQLLSRTLSNSLSWELSSNISG
>Mn_LYR3 Morus notabilis
MGPFPYESIFMIITFCLFSSTFAQQPYIREDNTDCDSKHNESSALGYFCN
GVNRSCQAYLTFRSTPPYNTVIAISHLLSADPSEVSKINSVSKNSTFETN
DLVFVPVNCSCSGEFYQRNASYIIKSGDTYLALANNTFQGLTTCQAFANQ
TGNPPPELETGQRIVVPLRCACPTKNQADVGVNYLMSYLTDADDDDSKIS
EAFSVDNELLLKTNLLSDLDNTIYPSTTILVPLKTPPSNSQTIKPPLSPP
PPP-APLPPSSSSKSKRTWLYALLGAIGGSALLLVLGTFVFCNVFRRSTK
KSDSVLVTKTSEAS-----GKVQKEIREFLDSISDIAQPFKVYKFEELKL
ATDDFSSSCLIEGSVYRGQIEGNLAAVKKVDGDVRKEINLLQKINHFNLI
RLSGVCFNEGYWYLVYEYASNGPLSDWIF---NDGKFLNWTQRIQIAIDV
ATGLNYLHSFTNPSHVHKDINSSNIFLDSDFRAKIANFGQMRATQAKEGD
FSLTSHIVGTIGYLAPEYLQNGLVSSKLDVYAFGVLLLEMLTGKEISVLC
EENRNFFSDGLSEVIADE-GKDSLRQFMDPSMQGKYPSEFATFVVRIIDS
CLEKNPEARPPMDEIVQFLSRTLSDALTWESANNNTA
>Zj_LYR3 Ziziphus_jujuba
MGLLSSITVVILSMLCSPCFTSAQQLYVGQAITDCNNPDITPAVFGYEYN
GVNTSCQTYLTFRSNPPYNNVSAISDLLASDPSQLSEINEVSETETFDTN
RLVIVPVNCSRSGEYYQRNTSYVIKEAAGYLFIANNTLQGLTTCQAIANQ
NPGLTSNLSIGARLNAPLRCACPTKNQSDLGIKYLMSYLVAEGDQVSLIS
QRFGADTKLTSEANSLPN--TNINPFTTFLVPLENPPSVSQTIEPPPPPL
SPP-PPPTSTSNKSSSKTWLYALIGALGGSALILVLGIVFYCRVFRRSKK
KTDSITVSESFGAFEKPQEKKTDQESKDFLDSISAIALSLKTYRFQELQN
ATNNFSTSNWIKGSVYRGTINGDSAAIKKMDGDVSKEINLLHKINHSNLI
RLSGVCFSDGYWYLVYEYAANGPLSDWIYYDINDGKFLDWRQRIQILLDV
ATGLNYLHSYTTPPHVHKDIKSSNILLDTDFRAKIANFGMARSAEGQEDH
FSLTKHIVGTIGYMAPEYLEHGLVSTKLDVYAFGVLMLETLTGKEVAVLY
-EENKHLSDVLNAVLKDEDGQESWRNFMDPSLQERYPSELAKFLVKLIDN
CLEKNPAVRPAMDEIVQLLSQTMNNSMAWELSNV---
>Gr_LYR3 Gossypium_raimondii
MDSVSLVSILTLCLFCCCSLIQAQQPYVGKKTTDCRNPDTSDSVLGYTCN
GVNRSCQSYLVFRSQPLFNNVTSISNLLSSDPSQIAAINEVSETATFQTN
QMVIVPVNCSCSGDHYQRNTSYIIQSGDGYFLIANSTFQALSTCQAIQNQ
QPVIPSSLTPGMRITVPVRCACPTRNQTDVGINYLLSYPVAEGETVSSIS
ALFGEDPERTLEANQLPDPSSTVFFETSLLVPLRNPPSRITVPSPPPPPP
PSP-SPPNSTPSGSSDRTWIYILAGVLGGVGLILVVCMVIFCMFFSKTKK
KTDPIISLESFEACEKPLEKSLEDGSQAFLDSMLSIAQSLKVYKFKELQV
ATDNFSTSNHIKGSVYRGVINGDFAAIKKVHGDVSKEIQLLNKVYHSNLI
RLSGVCINDGNWYLVYEYAANGTLSDWIFNRDDSGKYFCWKDRIRIALDV
ATGLNYLHSFTNPPHVHKDLKTSNVLLDGDFRAKITNFAMARSTEGREGE
FALTRHIVGTKGYMAPEYLENGLVSTKLDVYAFGVLLLEVITGKEATAFY
SDEHNNLSDRLSNMV--ENGKEGLKHLIEPSMLENYPAELAVVVVQLINS
CLKQNPTARPAMDEIVQSFSRILTSSSTWDLSSNMSW
>Lu_LYR3 Linum_usitatissimum
MVAF---SLFLIVVFLCFSFVQAQQPYIGQGTNKCST--TSNSALGYSCN
GVNNTCQTYLTFRAQPPYTTVASISTLLGSNPSQLAAINSVPETSSFPTN
QLVLVPVTCSCSGPYYQTNTSFVVRTGDNYFFIANQTLQGLSTCQAIRNG
NRRSTTNIFPGQTLDVPLRCACPTRHQTDQGINYLLSYVVTWGDFVSSAS
VRFGGDTGWTLQANGLTEKSATIFPFTTLLVPLQNPPSSNQTVTPSPPPK
SLP-PPITTPGSSSSSKTWVYGVAGVVGGMMATFLVVGIVLCLCFRTRKV
KLDPVATSESFEVVDNATSKKVDEQEGSLLERLSSIAHSIKVYTFEEVVA
ATDNFSPKCWIKGSVYHANINGDPAAIKKMDGDVSKEINLLNKINHSNII
RLFGVCFNDGYWYLVYEFAANGALSDWIYSSTNGGKVLTWPQRIQIALDV
ALGLDYLHSFTTPPQVHKDIKSGNVLLDKDFRAKIANLAQARSAQGHDGE
FNLTRHISGTKGYMAPEYLENGLVSTKIDVFAFGVLLLEMIAGKEVASFY
REGANGLSNVLEQLLSDADGEDNLRQFLDPSMERNYPIDLAVFVLRLVHG
CLNKNPGNRPAMNELVQSLSRILTVLLSWELSNNLSH
>Ac_LYR3 Aquilegia_coerulea
MSLQSLLLLWILTLISLSCLLHAQQPYVRKATTDCDRADNSTSVLGYTCN
GQNSTCQTYLIFRSIPPYNTVSSISGLLASDPIQLSRVNAVSGNQTFETN
KEVIVPVNCSCSGEYYQVNASYVIEHDDTYLAIANNTYQGLSTCQALRNQ
NTLTTKNLYSGTRITVPIRCACPTKNQTDEGVNYLLSYLITPGDWVSRIS
RKFSVDTGNTLQANEISEDDPTIYPFTTLLVPLQNSPNSTTIVPSPPPPP
PPPTPPPSPPSSEKKNNTWIYIVVGIISAVALLFLVIIIVFSVFFCRRKK
NTDITLDSKSFESYEKTTGKSM-EESEEFLESISGISQSLKVYKFEELEL
ATENFSSKYWIKGSVYRGMINGSLAAIKKTDRDVTKEINILNKINHFNLI
KLSGVCFDEGYWYLVFEYALNGSLTEWIYYNTSTKKVLSWEERMQIALDV
ASGLNYLHSYTNPPHVHKDIKTSNVLLDSDFRAKIANFSLARSADGEGGE
FALTRHIVGTKGYMAPEYLENGYVSPKLDVYSFGIVMLEIVTGKEAAVAR
EAGKFFLPEALTAILGDENPKEKLKNFIDPSLRGDYPLDLALLIARLIDS
CLRRDPAGRPAMDDIQQTLSNI-SNTFNWEEAENVPL
>Si_LYR3 Sesamum_indicum
MSFSRFIFGISFFLISCFPVIVAQQPYIGRATTVCDSRDNSTSVLGYTCN
GLRRSCQAYLTFRAQPPYDSVATISTLLAANSSQLAQLNSVPENALFDTN
RMVLVPVTCSCSGEHYQVNASYVVQQGDTYFMIANNTFQGLSTCQTLQAE
NDTLTRNLYAGTRITVPLRCACPTKNQSDDGVNYLLSYLITWNQFVSGIS
ALFGVDTGRTLAANGLSES-SIVYPFTTLLVPLQDPPTSSQVTAPQPPPP
PFSTPPSVPPPSGGSSKTWIYVVVGVVGGLVLASVVGGILFCVFFRKQKQ
KAETVVSSQSFESIEKPLKKEADEDSQDFLESISSIAQSLKVYTFEELKA
ATQDFSPSCWIKGSVYRGTINGDFAAIKKMNGDVSKEINLLNKINHFNLI
RLSGVSFNEGNWYLVYEYASNGPLSEWIHEK-RDQTIMDWNQRLQIALDV
ASGLNYLHRYTSSPHVHKDLNSSNVLLDQDFRAKIANFGLARSVEGQEGQ
FALTRHIVGTKGYMAPEYLENGIVSPMLDVYAFGVLMLEILTGKEVSLLY
EEVNTELSEVLTPVLYQDNGQENLRNLMDPSLQGKYSPEFALVLFRLIDS
CLKKDPSDRPNMDDIFQSLSRIATSTLSGEWAISISE
>Egut_LYR3 Erythranthe_guttata
MNNTQLISAISIFLISLPAIIPSQQPYIRQATSACEIKDNSTSVLGYTCN
GARRSCQSYLTFRSTPPYDTLSAVSALFSVNSSQLAQLNSVPETAVFEAD
RMVLIPVTCSCSGEHYQVNASYVVRQDDTYFGIANATFQGLSTCQSLETQ
NGDPTRYIFPGSRITVPLRCACPTQNQSDAGVNYLLSYLVTWNQFVSSIS
ALFGVDTGQTLAANTLSETDFNIYPFTTLLIPLRDPPTSSQVTGPQPPPP
PSTAPPPPASGGGSSKKTWVFAAVGALGGIVLASAVCF----FFFRKHNR
KSKPTDSSRNFESIEKPLRKTEQHESQDFLESISSIAQSLKVYPFQQLKS
ATQDFSPGSKIKGSVYLGTINGDLAAIKKMNGDVSKEINLLNKINHFNLI
RLSGVSFNEGQWYLVYEYASNGELSDWIHRKSEDQRTMNWNKRLQIALDI
SAGLNYLHRYTSPPHIHKDLNSKNILLDENFRAKISNFGLSRSTDGEEGQ
FALTRHIIGTKGYMAPEYLENGIVSTKMDVYSFGVVMLEILTGKEVSFF-
---EMDPSEVLAPAVMSDDGHENLRKLIDPILQENYNIDLVLVLFKLIHR
CLEKSPTNRPEMDDVFQSLSRISTSASSGEWAVSIPD
>At_LYR3 Arabidopsis_thaliana
MISFSFHL-LVFILLSLSSFATAQQPYVGISTTDCSVSDNTTSVFGYSCN
GLNKTCQAYVIFRSTPSFSTVTSISSLFSVDPSLVSSLNDASPSTSFPSG
QQVIIPLTCSCTGDDSQSNITYTIQPNDSYFAIANDTLQGLSTCQALAKQ
NNVSSQSLFPGMRIVVPIRCACPTAKQIEDGVKYLMSYTVVFEDTIAIIS
DRFGVETSKTLKANEMSFENSEVFPFTTILIPLVNPPANTNSLIPPPPPP
PPQSPPPLSPDGRKSKKTWVYALAGVLGGALVLSVIGAAIFCLSKKKTKT
QEET---LDSFMGKKPPMSDQ----EFDPLDGLSGVVESLKVYKFHELQS
ATSDFTSSSSIGGSGYIGKINGDGAMIKKIEGNASEEVNLLSKLNHLNII
RLSGFCFHEGDWYLVYEHASNGSLSEWIHT---TKSLLSLTQKLQIALDI
ATGLNYLHNFADPPYVHRDLNSNNVFLDLEFRAKIGSLGSARSTT---ED
FVLTKHVEGTRGYLAPEYLEHGLVSTKLDVYAFGVVLLEIVTGKEASELK
KEIDE--GKAIDEILIH--G-------------RLLPEGLTSFVERLVVD
CLKKDHLNRPSMDENVMSLSKILAATQNWEESSY---
>Al_LYR3 Arabidopsis_lyriata
MISFLLHL-L---FLCFSSFATAQQPYVGVSTTDCSVSDNSTSVFGYSCN
GLNKTCQAYVIFRSTPPFSTVSSISSLFSVDPSLLSSLNAASTSTSFPSG
QQVIIPLTCSCFGDNSQANLTYTIKPNDSYFAIANDTLQGLSTCQALEKQ
NNVSSQSLLPGMRIVVPIRCACPTAKQVEDGVKYLMSYTVVFDDTIAIIS
ERFGVETSKTLEANEMSFENSEVFPFTTILIPLLNPPSNSNSIIPPPPPP
PPQSSPPLSPNGRKSKKTWVYILAGVLGGALVLSVIGAAIFCLGKKKTKP
QEER---LDSFTGKKPPMSDQ----EFDPLDGLSGVVESLKVYKFHELQS
ATSNFTSSSSIGGSGYIGKINGDGAMIKKIEGNASEEINLLSKLNHLNII
RLSGFCLHEGDWYLVYEHASNGSLSEWIHT---TKSLLNLTQKLQIALDI
ATGLNYLHNFADPPYVHRDLNSNNVFLDIEFRAKIGNLGSARSTT---ED
FVLTKHVEGTRGYLAPEYMEHGLVSTKLDVYAFGVVLLEIVTGKEASELK
KEIDE--GNAIDEILIR--G-------------RLLPEGLVSFVVRLVVD
CLKKDHLNRPSMDEIVMSLSKILTATQNWEESSY---
>Br_LYR3 Brassica_rapa
M------IFFFIILLQCLSLATAQQPYVGTSTTDCSVTDNSTSVFGYSCN
GLNRTCLTYVIFRSTPPFSTVTSISSLFSVDPSLLSSLNNA--ATTFSTD
QQVIIPLTCSCSGNYSQSNLTYTIRQGDSYFRVANDTLQGLSTCQALERQ
NNASSQSLFPGMRILVPLRCACPTAKQVEDGVNYLASYTVVFGDTVDVIS
QRFGVETSKTLEANQMSFDDAGVFPFTTLLVPLQNPPSNLNSMTPPPPPP
SPP-PPPVSPNGKKQKRTWVYVLVGILGGALVLSLIGAAMFCMLKKVSRK
KQEP---LDSFTAKKTSNSYQ-ES-DFDPLDGLSGVVDTLKVYKFHELQS
ATSDFTSSSSMGGSGYIGKINGDGAMIKKMEGNASQEINLLSKLNHFNII
RLSGFCFHEGDWYLVYEHASNGTLSDWIYA---KSSLLSLTQRLQIALDI
ATGLNYLHNFADPPYVHRDLTSGNIFLDSEFRGKIGNLGLARSTE-RDGD
YVLTKHVEGTRGYLAPEYLEHGLVSTKLDVYAFGVVVLEIVTGKEASELK
KEIDG--GNDLEEFLVS--G-------------SFLPEGLVSFVVRLVMD
CLKRDHLNRPSMDEIVLSLSKILTASKSWESSY----
>Bs_LYR3 Boechera_stricta
MISFPLHL-LFFLLLCFSSFATAQQPYVGVSTTNCSVSDNSTSVFGYSCN
GLNKTCQAYVIFRSTPPFSTVSSISSLFSVNPSLVSSLNAGSTSTSFPFG
QQVIIPLTCSCSNDNSQANLNYTIQQNDSYFVIANDTLQGLSTCQALQKQ
NNVSSQSLFPGMRIVVPIRCACPTAKQVEDGVKYLMSYTVVFGDTVEIIS
DRFGVETSITLEANQMSFENSEVFPFTTILIPLQNPPSIPNSSLISPPPP
PPQSSPPLSPDGGKSKKTWVYVLAGVLGGALVLVVIGAAIFCLVKKKPKT
QEEK---IDSFTAKKPPMSDQ----EFDPLDGLSGVVESLKVYKFHELQS
ATSDFTSSSSIGGSGYIGKINGDGAVIKKIEGNASEEINLLSKLNHHNII
RLSGFCFHEGDWYLVYEHASNRCLNDWIHT---TKSLLSLTQKLQIALDI
ATGLNYLHNFADPPYVHKDLNSNNVFLDIGFQAKIGNLALARSTT---ED
FVLTKHVEGTIGYLAPEYLEHGLVSTKLDVYAFGVVLLEIVTGKEASELK
KEIDQ--GDAIEEILNR--G-------------RLLPEGLVSFVVKLVVD
CLKKDHMNRPSMDEIVLSLSKFLTATQNWEESSY---
>Cr_LYR3 Capsella_rubella
MISFPLHL-LFFFFLCLSSFATAQQPYVGVSTTDCSVSDNSTSVLGYSCN
GLNKTCQAYVIFRSTPPFSTVSSISSLFSVNPSLVSSLNAASASTTFRSG
QQIIIPLTCSCFKDNSQANLNYTIQQNDSYFVIANNTLQGLSTCQALEKQ
NNVSSQSLIPGMKIVVPIRCACPTAKQVEDGLKYLMSYTVVFGDTVEIIS
DRFGVETSKTLEANQMSFENSEVFPFTTILVPLQNPPSVPNSSLPPPPPP
PPQSSPPLSPNGGKSKKTWVSVLAGVLGGALILVVISATIFCLVKKKPKP
QEET---LDSFTAKKPRMSNQ----EFDPLDGLSGVVESLKVYKFHELQS
ATSDFTSSSSTGESGYIGKINGDGAMIKKIEGNASEEINLLSKLNHLNII
RLSGFCFHEGDWYLVYEHASNGCLSDWIHT---TKSLLSLTQKLQIGLDI
ATGLNYLHNFADPPYVHRDLNSNNVFLDIEFRGKIGNLGSARSTT---ED
FVLTKHVEGTRGYLAPEYLEHGLVSTKLDVYAFGVVLLEIGTGKEASELK
KEIDE--GNAIEEILSR--G-------------RLLPEGLVSFVVKLVVD
CLKKDHMSRPSMDEVVLSLSKILAAAQNWEESSY---
>Th_LYR3 Tarenaya_hassleriana
MESRIQVLVLLLCLSSFAATTMAQQPYVATATTDCSISDNSTSVLGYSCN
GLNRTCLAYVIFRSRPPFSSVSAVSSLFAADSSLVSAINAVSESDTFSPD
KQVIVPVSCSCSGDYSQANISYTVQQGDSYFIVANDTLQGLSTCQAMEKQ
NSVSARALFPGMRIVVPLRCACPTAKQVRDGVNYLLSYTVAFGDSIMAVC
QRFGVDTSKTLEANELSLQNSEIFPFTTLLIPLQDPPSSTGAAGPPPPPV
SPPASPP-PRNGQSSNRTWVYVLVGVLAGAAVLGGLSVAIFCLVPRKTRT
EEKATLENNSCEAKKTPFSDQ-KTDPDEMLNSLSSIAESLKAYKFQELRS
ATADFSPSSSIGESGYLGRINGDYAVIKKIDGDVSEEINLLSKLNHFNII
RLSGFCLHNDDWYLVYEHASNGSLSDWIHDRSGSVRFLSWTQRMQIALGV
ATGLNYLHNQTDPPYVHKDINSRNILLDTDFRAKIVNFQLARSTEGANGD
LILTRHVVGTQGYLAPEYLEHGLVSTKLDVYSFGVLLLEIFTGKEAAELN
KQIDM-----ANRMNQEDEIYRLWEQLIDPSLQGIYPVDLARFFVRLLVN
CLQKDHVSRPSMEDIAQSFSRILMASLTWESSYNLSG
>Es_LYR3 Eutrema_salsugineum
MVSLQLHLLFFFLLLSLSPFATAQQPYVGTSTTDCSVVDNSTSVLGYTCN
GLNKTCLTYVIFRSTPPFSTVSSISSLFSVDPSLVSSLNNASTTSSFPSD
QQIIVPVTCSCSGNYSQSNLTYTIQPNDSYFRIANNTLQGLSTCQALERQ
NNVSSTSLFPGMRIVVPIRCACPTAKQVEDGVNYLVSYTVVFGDTVEIIS
QRFGVETNKTLVANQMSFEDFGVFPFTTILVPLQNPPSNLNSLAPPPPPP
PPSPPPPLSPDGGKSKRTWVYVLAGVLGGALVLTVIGAAILCVVKKKSKK
EEER---LDSFTAKKPPISDQ-ES-EFDPLDGLSGVVDTLKVYKFHELQS
ATSDFTSSSSIGGSGYIGKINGDGAMIKKIEGNASEEINLLSKLNHFNII
RLSGFCFHEGDWYLVYEHASNGSLSDWIHA----KSFLSLAQRLQVALDV
ATGLNYLHDFADPPYVHRDLTSGNIFLDSEFRAKIGNLGLARSTE-KGGD
YVLTKHVQGTRGYLAPEYLEHGLVSTKLDVYAFGVVFLEIVTGKEASELK
KEIDE--GVAMEEILIR--G-------------SFLPEGLVSFVVKLVID
CLKKDHLNRPSMDEIVLSLSKILTASKSWESSY----
>Nn_LYR3 Nelumbo_nucifera
MGFQPLISLCIFTLISSSTLILAQQPYERKASTDCGTADNSTSVLGYTCN
GLNRTCQAYLIFRSRPPYNNVSSISSLLASDTSQLSQINSVSEDATFDTN
KMVIVPVNCSCSGEYYQANSSYVVLLGDTFFRIANNTYQGLSTCQALQTQ
TNISATNLQSGTSITVPLRCACPTKNQSDEGVKYLLSYTVQSGEDVSTIS
ERFGVDTGNTLAANGLSESDFNIYPFTTLLVPLKNPPSASQTLTPSPPPP
PSP-PPP-PPSGKGSKKTWVYVAVGVAASLFVLITVLAVVYYVVLRRSRR
PIDSVIVIDSF---EKPLKSKSEEESEEFLKSISEIAQSLKVYKYGELQS
ATENFNSNCWIKGSVYRGTINGDLAAIKKMNGDVSKEISLLNKINHFNLI
RLSGVCFSEGNWYLVYEYAMNGPLCDWIYSNKSGQKVLSWTQRVRIALDV
ATGLNYLHSFTSPPHVHKDIRSSNVLLDSDFRAKIANFGLARSTQGEEGE
FALTRHIVGTKGYMAPEYLENGLISPKLDVYAFGVLMLEIITGKEAIVLC
GGEDVLLPDALLAMLDEDNAEEKLKGFVDPSLQANYPFDLALLMVRLAQN
CIRKNPASRPGMDEIEQSLSKILAT------------
>Dc_LYR3 Dianthus_caryophyllus
MANHSWIYASVFCLISCFSLITAQQPY---ASTNCAKSDNTSSVLGYNCN
GVNKTCQSYLIFRTIPPYNTIASISALMSVSASKISDINQVSENFTMATN
TEVIIPVTCSCAGKFYQANTTYLVRADDNYYLIGNNTFGGLSTCNAIRSQ
KRSNVADIFPNEKLVIPLRCACPTRKQVNEGIKYLMSFVIQPGNAISSIA
TKFGADVGQTLEANEKSMQDSVIQPFTTLLLPLQNPPNSSVMEYPPFVLP
PSPSLPSNTPPSTSGNTKWTYFGVGVVVGGAFVLLAGMILLFALMRGRRR
KTNLLPSSQSFEAQETKQAIKPETESLDALKNLSGIA-SLKVYSFKDLQS
GTDDFNSNHWIKGSVYKGTLDGNQVAVKKVNGDVSKEISVLNKVNHFNLV
NLLGVCFNDGVWYLVYEYAVNGALSEWIFDES-SSRRLSWGKRMQAAFDV
ATGLNYLHSYTSPPLIHKDIRSCNILLDDNFRAKIAKFALARPVSGNDGE
YTLTKHIVGTKGYLAPEYVENGLVSPMLDVYSFGVLLLEMISGKNVTFLY
EGVKAHLSEVVAPLVSEGEGNAKLRQLIDYSLGEDYPSDVAMSMVVLIDR
CLNNDPGSRPSMDEIVRVLSKTLTASMIWGSSSASTT
>Beta_LYR3_1 Beta_vulgaris
MASHSFIYGLCFSLFYFPCLITSQQPY---TQNNCRRSGNISAVLGYNCN
GLNRSCQSFLIYRAQPPYNSVSSIASLFSANASQISAINNITENMALATN
TKVIIPVTCSCAGRFYQTNTTYVVKPHENYYMIANNTFEGLTTCYAIRTQ
KLSNVVNIYAMEQLTIPLRCACPTKKQVNQGIRYLMSYVIQPGNNIGTVA
TYFGADVGQTLDANEKSEQDSLIQPFTTLLIPLRNPPNGSRLSYPPYVPP
PPSPLPPPLLSSGSSNKKWVYFGVGAVAGSAFVAVLAIIFFFMFARTGRK
KTDLVVSSQSREAQEKALKQPPEKEYLEFLESISRIA-SLKVYSFDDLQA
ATENFSSDHWIKGSVYKGSINGDQVVVKKMDRDVSKEISLLNKVNHFNLI
KFLGVCFDDGVWYFVYEYAENGPLSDWIYQDNPDGKTLSWGKRMQVACDV
ATGLNYLHSYTSPPHVHKDIRGSNVFLNNEFRAKIAKFGLSRPVRGNDGQ
FTLTKHIVGTKGYLAPEYLENGVVSPMLDVYAFGVLLLEMLTGKDVACLY
EGVKVHLSEILGPVLSEKDGFSSLKEFIDSSLGDDYPADIAYSMLMLVDH
CLRKDPGSRPFMDEIVQILSRSLTTSLIWKSSTSVSI
>Beta_LYR3_2 Beta_vulgaris
MAFQSLTYTFILFLIYFSSLITAQQPY---GNDSCPASNNATSALGYDCN
GVNTTCQSFLLYRTRPPYNTISSIASLLSANASEVSAINNISESMALATN
TRVLVPVTCSCSGSFYQANATHVVQAHENYYVINNDIFGSLTTCNAIRTQ
KTSNILNIFPNERLTIPLRCACPTETQLSAGIRYLLTFVILPGHSIGRIA
DDFGANLEQTFEANEKSENDSIIQPLTTLLIPLQNPPNGSQMEYPPYVPP
PLSSLPPTPSSNVSSSRRWAYFGVGVVAGGAFVAVAGIILFFVFLRESRQ
KSDPIVSSQNFEAHEKALNQETETESLEFLESISKIA-SLKVYSFKDLQA
ATENFSSDHWIKGSVYKGNVNGDEVAIKKMDGDVSKEISVLNKINHFNLI
RLLGVCLEDGVWYFVYEFAGNGALSEWINEGKADGKTLSWGKRMQIACDV
ATGLNYLHCFTNPPHVHKDIKTSNVFLDQDFRAKIAKFGLSRPVRGNDGQ
YTLTSHIVGTKGYLAPEYLENGIVSPMLDVYAFGVLLLEMLTGKDVAYLY
EGVNVNLSEVFGPVLTDEDGISNMKGFIDTSLGDDYPADIAYAMLVLVDH
CLRKDPGSRPSMDEVVQIVSKTLTTSLIWGSSTSAST
>Beta_LYR3_3 Beta_vulgaris
MASLSLAYTILLFFIFLPYLITSQQTY---ASDICPANNNATSVLGYTCN
GVNRTCQSFLIYRAQPTYNTISSIASLLSANASQMSVINSISENMTLATN
TDVIVPVICSCSGRFYQANTTHVVQTGENDYAIANRTFEGLTTCNAIRTQ
------NISPNERLTIPLRCACPTSRQLNVGIRYLMSFVTQDGNEIPEIA
ITFGADVGQTFEANEKSEQDSAIESFTTLLVPLHNPPNGSVLQYFPPLPP
PSSSLPPPRSSSGTSSKKWVFFGVGVVAGGVFVAAAEILFFFMFLKISRK
KSDPIVSSEA---QEETLEPKTDTESLEFLESISKIA-SLKVYSFKDLQA
ATVNFSSDHWIKGSVYKGNVKGDEVAIKKMDGDVSREISVLNKINHLNLI
RLLGVCFENGVWYFVYEYASNGALSDWIYQNNPDWKALSWGKRMQVACDV
ATGLNYLHTYTSPPHVHKDIMSSNVLLDTEFRAKIAKFGLSRPVKGNDGK
FTLTTHIVGTKGYLAPEYLENGVVSPMLDVYAFGVLLLEMLIGKDVASLY
EGVKVHLSEVLGPVLTEKDGFSSLKKLIDPSLGEDYPTDIAYIILVLVDR
CLSKNPGNRPVMDEIVQILSKTLTTSLIWGSSTSASV
>Ah_LYR3 Amaranthus_hypochondriacus
MAFHSISYTILLSIICNPYLITAQQPY---ADDICPSNDNTTSVLGYECN
GSNTTCQSFLIYRTQPPYNTLSSIASLLSANASLMSAINNIPNTIALATN
TKVIVPVICSCSGKFYQTNTTHIVQTGENYFIIANNTFEGLTTCNAIRTQ
KVSNVTNIFPNETLNVPLRCACPTRRQVNAGLRYLMSFVVQDGNSIADIA
IKFGADVGKTLEANEKSEQDDIIQPFTTLLVPLKSPPNGSILEYPPYVPS
SVSSLPPPPSSDGSSGRKWVYFGVGLIVGGAFVGAVVMLIFFLFLK--RK
KNDLVVPAQSFEAQEKDVPLETEIESLEILESIANIT-SMKLYSFKDLQT
ATGNFSAENWIKGSVYKGDLNGDQVAIKKMDGDISKEIRVLSKINHFNLI
GLLGVCFDSGAWYFVYEYAANGPLSDWIYQENPNTKTLSWGNRIQVASDV
ATGLNYLHSYTSPTHVHKDINSNNILLDNEFRAKIAKFGLAKPIRGNDGL
LTLTKHIVGTKGYLAPEYLENGIVTPMLDVYAFGVLLLEILTGKCVTSLF
EGVKVHLSEILEPLVAEKDGVSNVKEFFDSSLGNEYPYEMAYNMFVLVDR
CLRKDPGCRPSMGEIVQLLSNM---------------
>Atr_LYR3 Amborella trichopoda
MG-----HVLLLCVILSLQCLLAHQPYQGELS-----PNNSSSNNGYTCI
DSKPSCDSYQIFRSRKPHDSVEAISELFESDPSELARINSVSLSAIFQDG
KEVFIPVNCHCSDTYYEIKPK-----------------------------
------KLPNGSESKVPLKCACPSNKQIENDVKYLLSYLVIQGDSISSVS
LKFSVSPETILDANELSKENSDIYPLTTLLIPLEDEPFFNGIISPPRTL-
----SPP--PSTTKISRIGLYVGLGIGVGIPLLILCCVFLHFFCFYNRTK
RSGQVIDDEN----SKPV-SKKKK-LTEFFDDLGT-NNGLKVYRYQDFHA
ATNGFSSEFRIKGSLYFGNVNGIVLAIKKVNRCDLKETIKTEKINHLNVV
RLLGLCFNQDSYYLVYELMENGSLSDWIHEPN-RSKTLKWMKRVQIALDV
ANGLQYFHNHARIPYSHGNVNSSSILLDTNFRAKITDCRLAGSKK-----
---ARNAIDGRGYTAPEHLQNGLVTPQMDVYAFGVVLLELITGRESIVQH
QEGEVLLSEVIIQLIEHDNAKEELKGWMDPVMDGNYPLDMAFDMAQLIAD
CLRQDPERRPSMNGVFQCLSKIYAAS--WLLSNNSSG
>Ma_LYR3 Musa acuminata
MASQSLTLLFFFVLLSLLPVLHAQQPYEGLLTTDCETQHNSSSLLGYFCN
S-QPNCQAFLTFHSQPPYNSVVSISSLLSSHPSELSQANSVSPIATFPTG
TKVVVPVNCSCSGAYYQLNSSYLVQSGDTALVVANNTYQSLSTCQSIMNQ
SLNGTTKLFAGVEITVPLRCACPTSNQTSSGVKYLLSYLVDNGDTIFGIS
SRFGVDQQSIEEANEISGT--NIYPFTTLLIPLRSQPNTSQLAAPPPPPP
LQS-PPAPPPAGNSSSHAGLYAGIGVAAGALALAALV-AIYCVAAKAKKK
KVGEALPNDSYGTASSDVESYEKEASEDVKTMISEIGHALRVYKFEELQF
ATENFSYECLIEGSVYRGMFNGDAAAVKVINGDVSKEVEVLKKINHFNLI
KLSGISFNQGQWFLVSEYADNGPLSHWIFDT-SGSKVLSWVQRMQIAVDV
ANGVSYLHSYTEPAYVHKDIRSSNILLDQTMRAKVANFGMARASEGRDGE
FVLTRHIVGTKGYLAPEYLEHGLVSPKLDVYAFGVVMMETITGRDGSETQ
RGDKFSW-NALVTMVSEGDAMEKLGSFMDPLLAGKYPSDLGLEMVRLIER
CLRRDAGSRPSMEEVAQSLSRIHSMSLIWEQSPAY--
>Acom_LYR3 Ananas_comosus
MAPRSPSFLLLLFFFLSSSTVHPQQPYEGLATTDCENPHNSTSLLGYFCA
PRSPSCSTYLTFRALPPYDSVAAVSSLLAANPSLLSQSNSPSASSAFPIG
AKLSVPVACSCSDGYYQSDAPYTVKGGDTAFLIANNTFQALSTCQAITAR
NLNSSTFVLSGANITVPLRCACPSSNQTRNGVKYLMSYLVDPGDTIYIIS
RMFGVQQQSILDANALSNSN-NIYPFTTLLIPLSNPPNASQLISASPPPP
PLTASPP---THKSSKRGWIFAVAGVAAAALVVAAAAPLVL-AILKASKK
RTYGGIRDESYKDDTPPATADNADSSSDIRSRISGIRPSLKIYKFRDLKT
ATENFSSERQIDGSSYRAVLDGEAVAVRKVDGDVTAQISVLKQISHFNLN
KLHGLCFNKGYWYLVHEQAQNGRLSKWLFKSSGFSAALNWRRRVLVALDV
AEGLHYLHSFCKPAYVHMDICCTNILLDSNFRAKISNFSRARPAQEEEGD
FALTTHIVGKSSHMAPEYIEHGLVSPKIDVYAFGVVLMEMITGREASEVG
RDAVTELLRGGETV-----AGEEIKGFIDQSLEWNYTVDSAMFMVELIEK
CLRRDARSRPSMGEVAQSLSKVSAMLESWNSSSDSQS
>Lsat_LYR3 Lactuca_sativa
MASMRLFLIFSLLLIFPLVSIKAQQPYIKKLNTNCRVRNASTSVLGYACN
GVNRTCEAYLTFRSRPPYNTVTSISNLLNANATQLSQLNSVSETAAFGTG
ETVLVPTRCSCLGQFYQANATYVIQSGDTPFTIANNTFEGLSTCHAVQVE
RSNLTIDIYPGSRLTVPLRCACPTENQAADGIRYLLSYLITWGQSVSSIS
AIFGVNTGVTLAANQLSEQDFTIYPFTTLLVPLSDQPSRSQTIAPPPPPT
TSP-PPSPPPPTSSVDNKWIYMLIGVLGGVALTSSIGFAVFWFCFLQKRK
QIPPPMVSQSFEAIVKPGDKKLVDEDSDFMESLNSIAQSLKVYKFEELKS
ATQDFSPNCLIKGSVYKGTINGDLAAIKKMHGDVSKEIQLLNTIHHHNLI
RLSGVCFNDSHWYLVFEFAVNGPLSDWIYQDETTNKSLNWIQRIQIALDV
ANALDYLHSYTTPPYVYKNLESSNILLDDEFRAKIINFDLARSAEGQAGQ
FALTRHIVGTRGYMSPEYLENGLVSTKLDVYGLGVLMLEIVTGKHVYELY
EKVKKNLSEVLDDVLEVEDDNQKLTDFVDPFLQGDYPPHLAMSVIRLIDG
CLDKDPSARPDMNEVSQSLSRVLTTSQAVDISVTISV
>Jr_LYR3 Juglans_regia
MNSPTLIFVLIILLFSSCSLILAQQPYEGKVTTDCGN--NSNSALGYSCN
GLNTSCQGYLTFRSQPPYNSVSAISALLASDPSQLSLINSVSETATFETN
KLVLVPVNCSCSGHYYQANASYVIKTGDTYLLIANNTFQALSTCQALQNQ
NNNGATSLSSGATINVPLRCACPTKNQIDVNVNYLLTYLVAVGDSVEFIG
KRFGASTEMTLAANELSAQ-STIYYFTTLLVPLQDPPSSSQTVEPPPPPS
ASP-PPP-PPSGESSSKTWVYVLVGVLGGSALVLVFGTVIFCLFFRKSKK
KSDSVIVSDQFEAHAKPEKKKVEEESEDFLESITNMAQSLKVYSFKELQH
ATDDFSPSCWIQGSVYRGRINGDLAAIKKMNGDVSKEINLLNKINHSNII
CLSGICFNDGHWYLVYEYAANGPLSDWIYNNSSDGKLLSWTQRMQIVLDV
ATGLNYLHGFTAPPHVHKDIKSSNILLDGDLRAKIANFGLARSAQGQEGQ
FSLTKHIVGTRGYMAPEYLENGFVSTKLDVYALGVVMLEIVTGKEVAALY
EEENMQLSDVLSVVLREEDGKESLRHFMDPSLRGNYPLELAVFVVRLIDS
CLNKNPAGRPAMDEIVQSLSRTWNASLTWESTN----
>Klax_LYR3 Kalanchoe_laxiflor
MTSLFHIYTFALILITTSTPISAQQPYAKKATTNCSTADNSASVLGYSCN
GVAQSCQAYIVFRSLPPHNSVSSISALLSADPSQLSRINNVSDDNVFEYN
RLVIVPVTCSCSGPYYQKNTSYVVQQENTPFVIANNTFQGLSTCHAVEAQ
NVDNSRHIYTGEMFNVPLRCACPTQNQTAAGIKYLLSYIITWGDTISSIS
RRFGADLDSTFQANSLSELDFNVYPFTTFLVPLQKEPSADTSTDPAASPP
PPPPSPRPPSPNRKSHKKRKQAIVGAAAGVALAFIIGAVAFWVFFRKRGR
DSDAVTDAESFEAREKRSDKKNEDESHEFLQTLSSISQSLKMYSYEELRS
ATDDFSPSCRIRGSVYRGEISGNLAAIKRMEGDVSKEINILNRINHFNLI
HLSGFCFNEGHWYLVYEYAVNGPLSDWIYRNNVGRKFLNWTQRIQIALDV
ATGLSYLHSYTTPPHVHQDVKCSNVLLDSNFRGKITNFNLARSTEGQDGE
LVLTRHIVGTKGYMAPEYVEHGLVSTKLDVYAFGIFMLECITGKDVAEFY
KEENTDLSEMISSMLDHERGAQNLTDFVDPALEEDYPYELALFMLRLIEI
CIKKNPAARPDMNEVVPNLSRIMHASFASKISSTTPD
