# Supplementary material for: Evolutionary History of Plant LysM Receptor Proteins Related to Root Endosymbiosis
Source: Front Plant Sci. 2018 Jul 4;9:923. doi: 10.3389/fpls.2018.00923 (PMC6039847; doi:10.3389/fpls.2018.00923)
Supplement: DATA SHEET S1 — Protein sequences, whole protein, LysM and kinase domain alignments, and tree files. [file Data_Sheet_1.ZIP › Supplementary data/NFP&LYR3 kinase alignment.txt]

CLUSTAL 2.1 multiple sequence alignment


Pt_LYR3_2              AKIANFSLARSTGDQDD----EFVLTRHIVGTKGYMAPEYLENGVVSSKLDVYAFG
Pe_LYR3_2              AKIANFSLARSTGDQDG----EFALTRHIVGTKGYMAPEYLENGVVSSKLDVYAFG
At_LYR3                AKIGSLGSARSTTED-------FVLTKHVEGTRGYLAPEYLEHGLVSTKLDVYAFG
Cr_LYR3                GKIGNLGSARSTTED-------FVLTKHVEGTRGYLAPEYLEHGLVSTKLDVYAFG
Al_LYR3                AKIGNLGSARSTTED-------FVLTKHVEGTRGYLAPEYMEHGLVSTKLDVYAFG
Br_LYR3                GKIGNLGLARSTERDG-----DYVLTKHVEGTRGYLAPEYLEHGLVSTKLDVYAFG
Es_LYR3                AKIGNLGLARSTEKGG-----DYVLTKHVQGTRGYLAPEYLEHGLVSTKLDVYAFG
Bs_LYR3                AKIGNLALARSTTED-------FVLTKHVEGTIGYLAPEYLEHGLVSTKLDVYAFG
Th_LYR3                AKIVNFQLARSTEGANGQ---DLILTRHVVGTQGYLAPEYLEHGLVSTKLDVYSFG
Klax_LYR3              GKITNFNLARSTEGQDG----ELVLTRHIVGTKGYMAPEYVEHGLVSTKLDVYAFG
Beta_LYR3_1            AKIAKFGLSRPVRGNDG----QFTLTKHIVGTKGYLAPEYLENGVVSPMLDVYAFG
Beta_LYR3_2            AKIAKFGLSRPVRGNDG----QYTLTSHIVGTKGYLAPEYLENGIVSPMLDVYAFG
Beta_LYR3_3            AKIAKFGLSRPVKGNDG----KFTLTTHIVGTKGYLAPEYLENGVVSPMLDVYAFG
Ah_LYR3                AKIAKFGLAKPIRGNDG----LLTLTKHIVGTKGYLAPEYLENGIVTPMLDVYAFG
Dc_LYR3                AKIAKFALARPVSGNDG----EYTLTKHIVGTKGYLAPEYVENGLVSPMLDVYSFG
Ma_LYR3                AKVANFGMARASEGRDG----EFVLTRHIVGTKGYLAPEYLEHGLVSPKLDVYAFG
Pan_LYK6               AKIANFGLARSAGAQEG----QFSLTNHIVGTVGYMAPEYLENGLVSTRLDVYAFG
Prug_LYK6              AKIANFGLARSAGAQEG----QFSLTNHIVGTVGYMAPEYLENGLVSTRLDVYAFG
Tlev_LYK6              AKIANFGLARSAGAQEG----QFSLTNHIVGTVGYMAPEYLENGLVSTRLDVYAFG
Tori_LYK6              AKIANFGLARSAGAQEG----QFSLTNHIVGTVGYMAPEYLENGLVSTRLDVYAFG
Prig_LYK6              AKIANFGLARSTGAQEG----QFSLTNHIVGTVGYMAPEYLENGLVSTRLDVYAFG
Fv_LYR3                AKIADFGLARSADAQDG----HFSLTNHIVGTLGYMAPEYLENGLISTKLDVYAFG
Pan_LYK8               AKIANFGLARSTQGHDG----QYSLTKHIVGTVGYMAPEYLENGLVSTKLDVYAFG
Prig_LYK8              AKIANFGLARSTQGHDG----QYSLTKHIVGTVGYMAPEYLENGLVSTKLDVYAFG
Prug_LYK8              AKIANFGLARSTQGHDG----QYSLTKHIVGTVGYMAPEYLENGLVSTKLDVYAFG
Tlev_LYK8              AKIANFGLARSTQGHDG----QYSLTKHIVGTVGYMAPEYLENGLVSTKLDVYAFG
Tori_LYK8              AKIANFGLARSTQAHDG----QYSLTKHIVGTVGYMAPEYLENGLVSTKLDVYAFG
Pp_LYR3                GKIANLGLARSTEAPEG----EVPLTNHIVGTIGYMAPEYLENGLISTKLDVYAFG
Md_LYR3                AKIANFGLARSTEAPEG----EFSLTNHIVGTIGYMAPEYLENGLISPKLDVYAFG
Mn_LYR3                AKIANFGQMRATQAKEG----DFSLTSHIVGTIGYLAPEYLQNGLVSSKLDVYAFG
Rc_LYR3                AKIANLAMARSTE-GQDG---EFALTRHIVGTKGYMAPEYLENGLVSTKLDVYAFG
Lu_LYR3                AKIANLAQARSAQ-GHDG---EFNLTRHISGTKGYMAPEYLENGLVSTKIDVFAFG
Eg_LYR3                AKITNLGMARSAE-GNEG---RFDLTSHIIGTKGYMAPEYLENGLVSTALDVYAFG
Me_LYR3                AKIANFAMARSAE-GQEG---EFALTRHIVGTKGYMAPEYLEHGLVSTKLDVYAFG
Zj_LYR3                AKIANFGMARSAE-GQED---HFSLTKHIVGTIGYMAPEYLEHGLVSTKLDVYAFG
Tc_LYR3                AKIANFALARATE-GREG---QFALTRHIVGTKGYMAPEYVENGFVSTKLDVYAFG
Gr_LYR3                AKITNFAMARSTE-GREG---EFALTRHIVGTKGYMAPEYLENGLVSTKLDVYAFG
Ccl_LYR3               AKIANFALARPAE-RQEG---EFALTSHIVGTKGYMAPEYLENGLVSTKLDVYAFG
Csi_LYR3               AKIANFALARPAE-RQEG---EFALTSHIVGTKGYMAPEYLENGLVSTKLDVYAFG
Sl_LYR3                AKIANFGLARSAD-GQEG---EFALTRHIVGTQGYMAPEYLENGLVSPKLDVYALG
St_LYR3                AKIANFGLARSAD-GQEG---EFALTRHIVGTQGYMAPEYLENGLVSPKLDVYALG
Ns_LYR3                AKIANFGLARSAD-GEEG---EFALTRHIVGTQGYMAPEYLENGLVSPKLDVYAFG
Ac_LYR3                AKIANFSLARSAD-GEGG---EFALTRHIVGTKGYMAPEYLENGYVSPKLDVYSFG
Pt_LYR3_1              AKIANFSLARSTD-GPEG---EFALTRHIVGTKGYMAPEYLENGIICTKLDVYAFG
Pe_LYR3_1              AKIANFSLARSTD-GPEG---EFALTRHIVGTKGYMAPEYLENGIICTKLDVYAFG
Nn_LYR3                AKIANFGLARSTQ-GEEG---EFALTRHIVGTKGYMAPEYLENGLISPKLDVYAFG
Egut_LYR3              AKISNFGLSRSTDHGEEG---QFALTRHIIGTKGYMAPEYLENGIVSTKMDVYSFG
Si_LYR3                AKIANFGLARSVE-GQEG---QFALTRHIVGTKGYMAPEYLENGIVSPMLDVYAFG
Lsat_LYR3              AKIINFDLARSAE-GQAG---QFALTRHIVGTRGYMSPEYLENGLVSTKLDVYGLG
Jr_LYR3                AKIANFGLARSAQ-GQEG---QFSLTKHIVGTRGYMAPEYLENGFVSTKLDVYALG
Vv_LYR3                AKIANFGLARSAE-GQEG---QFALTRHIIGTRGYMAPEYLENGLVSTKLDVYAFG
Mt_LYR3                AKVANLRHVRCVEEVEND--EEFVATRHIVGTRGYMAPEYLENGLVSTKLDVYAFG
Ps_LYR3                AKVASLRHARCVEGFEDDDDEEFVATRHIVGTRGYMAPEYLENGIVSTKLDVYAFG
Ca_LYR3                AKVANLRLAKCVERLDEEH-EEFVPTRHIVGTRGYMAPEYLENGIVSTKLDVYAFG
Gm_LYR3_1              GKVANLSLARCLEGGDDQ----FPTTRHIVGTRGYMAPEYLENGLVSTKLDVYAFG
Gm_LYR3_2              GKVTNLSLARCLEGGDDQ----LPATRHIVGTRGYMAPEYLENGLVSTKLDVYAFG
Cca_LYR3               GKVANLSLARCLEGAEDQ----FPATRHIVGTRGYMAPEYLENGLVSTKLDVYAFG
Pv_LYR3                GKVANLSLVRRVEGGEDQ----FPATRHIVGTRGYMAPEYLEHGLVSTKLDVYAFG
Lj_LYS12               AKIANLSLARSVKGVDEDD--QFLATRNIVGTRGYMAPEYLENGLVSTKLDVYAFG
Aip_LYR3_1             AKVANFSLARSVEGENGQ----FPMTRHIVGTRGYMAPEYLENGVVSTKIDVYAFG
Adu_LYR3_1             AKVANFSLARSVEGENGQ----FPMTRHIVGTRGYMAPEYLENGVVSTKIDVYAFG
Gm_LYR3_2_paralog      AKISNFRLARSVEREGSEG-DQYVMTRHIVGTRGYMAPEYLENGLVSTKLDVYAFG
Lan_LYR3_2             AKIANFGLARSLELEN----DQNVITRHIVGTRGYMAPEYLENGLVSTKLDVYAFG
Lan_LYR3_1             AKVSNLRLARSVEVQEGQQ---LPLTRHIIGTRGYMAPEYLENGLVSTKLDVYAFG
Atr_LYR3               AKITDCRLAGSKKARN------------AIDGRGYTAPEHLQNGLVTPQMDVYAFG
Aip_LYR3_2             AKIANFGLARSIQGEEDE----FSMTRHIVGTRNYMAPEYLQNGIVSTKLDVYAFG
Adu_LYR3_2             AKIANFGLARSIQGEEDE----FSMTRHIVGTRNYMAPEYLQNGIVSTKLDVYAFG
Csa_LYR3               GKISNFSLARSAGWEEGE----FTLTMHIVGTRGYMAPEYLENGLVSTKLDVYSFG
Cme_LYR3               GKISNFSLARSAGWEEGE----FTLTMHIVGTRGYMAPEYLENGLVSTKLDVYSFG
Acom_LYR3              AKISNFSRARPAQEEEGD----FALTTHIVGKSSHMAPEYIEHGLVSPKIDVYAFG
Mt_LYR1                AKIANFSVART------------------------------TKNPMITKVDVLGYG
Lj_LYS11               AKIANFSVART------------------------------SINPMILKVDVFGYG
Ca_LYR1                AKIANFSAART------------------------------TKDPMITKVDVFAYG
Mt_NFP                 AKIANFGMART------------------------------STNSMMPKIDVFAFG
Ps_SYM10               AKIANFSMART------------------------------STNSMMPKIDVFAFG
Ca_NFP                 AKIANFSMART------------------------------STNPMMPKIDVFAFG
Lan_NFP                AKISNFSMART------------------------------STNPMMPKIDVFAFG
Lj_NFR5                AKIANFAMART------------------------------STNPMMPKIDVFAFG
Gm_NFR5a               AKIANFSMART------------------------------FTNPMMPKIDVFAFG
Pv_NFP                 AKIANFSMART------------------------------FTNPMMSKIDVFAFG
Cca_NFP                AKIANFSMART------------------------------FTNPMMTKIDVFAFG
Gm_NFR5b               AKIANFSMART------------------------------FTNPTMPKIDVFAFG
Aip_NFP                AKIGNFSMVRT------------------------------TTNPMISKIDVFAFG
Adu_NFP                AKIGNFSMVRT------------------------------TTNPMISKIDVFAFG
Pt_NFP1                AKIANFSMARA------------------------------ATDSMMPKDDVFDFG
Pe_NFP1                AKIANFSMARA------------------------------ATDSMMPKDDVFDFG
Pt_NFP2                AKIANFSMARP------------------------------ATDSLMPKVDVFDYG
Pe_NFP2                AKIANFSMARP------------------------------ATDSLMPKVDVFDYG
St_NFP                 AKIAGFSTARH------------------------------ATNSMILKVDVFAFG
Ns_NFP                 AKIASFSTATH------------------------------AINSMMLKVDVFAFG
Sl_NFP                 AKIAGFSTARH------------------------------ATNSLMLKVDVFAFG
Vv_NFP                 AKIANFSMATP------------------------------AMNSMMPKVDVFAFG
Mn_NFP                 AKIANFSMAMP------------------------------AANSTTPKVDVFAFG
Fv_NFP                 AKIANFSMART------------------------------AANSVTPKVDVFSFG
Ac_NFP                 AKIANFSMART------------------------------ATNSVMPKADVFAFG
Pp_NFP                 AKIANFSMARA------------------------------AANNVAPNVDVFAFG
Md_NFP                 AKIANFSMARA------------------------------AANDVTPKVDVFAFG
Tc_NFP                 AKIANFFMART------------------------------TTNNVMPKVDVFAFG
Ccl_NFP                AKIANFSLAAP------------------------------ATNDVMPKFDVFAFG
Csi_NFP                AKIANFSLAAP------------------------------ATNDVMPKFDVFAFG
Jr_NFP                 AMIAKLSLARS------------------------------ATNSAMPKVDVFGFG
Pan_NFP1               AKIANFSMARS------------------------------AASAGMTKVDVFAFG
Prig_NFP1              AKIANFSMARS------------------------------AASAGMTKVDVFAFG
Prug_NFP1              AKIANFSMARS------------------------------AASAGMTKVDVFAFG
Tlev_NFP1              AKIANFSTARP------------------------------AASAGMTKVDVFAFG
Tori_NFP1              AKIANFSMARP------------------------------AALAGMTKVDVFAFG
Pan_NFP2               AKIANFEVARP------------------------------VGNPAMLKVDIFAFG
Prig_NFP2              AKIANFEVARP------------------------------VGNPAMLKVDIFAFG
Prug_NFP2              AKIANFEVARP------------------------------VGNPAMLKVDIFAFG
Csa_NFP1               AKITNLSMAKP------------------------------ALNTISHKIDIFAFG
Cmel_NFP1              AKITNLSMAKP------------------------------ALNTTSHKIDIFAFG
Cp_NFP                 AKISNLSMAWP------------------------------ATNCLRRKVDVFAFG
Eg_NFP                 AKISNFSMAKP------------------------------AASPAELKVDIFAFG
Sb_NFP                 TKISGFSLAKP-A----------------------------TADAAATSSDVFAFG
Ph_NFP                 AKISGFSLAKP-A----------------------------TTDAAATSSDVFAFG
Zm_NFP2                AKISGFSLAKP-A----------------------------MVDAAATSSDVFAFG
Zm_NFP1                AKISSFSLAKP-A----------------------------TADAAATSSDVFAFG
Set_NFP                AKISSFSLAKP-A----------------------------TDDAAATNSDVFAFG
Os_NFP                 AKLSNFSLAKPAA----------------------------MVDAAATSSDVFAFG
Ta_LYR1A               VRISNFSVATP-A----------------------------MADAAATSSDVFAFG
TaLYR1D                ARISNFSVATP-A----------------------------MADAAATSSDVFAFG
TaLYR1B                ARISNFSVATP-A----------------------------MADAAATSSDVFAFG
Bd_NFP                 AKISNFSVATP-A----------------------------MADAADTSSDVFAFG
Ma_NFP                 AKISNFSMAKP------------------------------ATIGIRPSRDVFAFG
Gr_NFP                 AKISNFSVTET------------------------------IANAIMPKVDVFAFG
Egut_NFP               AKISNFSAARS------------------------------VSCSVMLNIDVFSFG
Si_NFP                 AKIANFSAARP------------------------------ATCSIMLKIDVFSFG
Lsat_NFP               AKIGNFSAARP------------------------------AISSIMLKVDVFAFG
Zj_NFP                 AKIANFSMARP------------------------------TSDEAMQKVDVFGFG
Me_NFP                 AKIANFSMAKL------------------------------AKESLLPKVDVFAFG
Rc_NFP                 AKIANFSVAKL------------------------------TTDSMLQKVDVFAFG
Lu_NFP                 AKIANFSMAKS------------------------------AVDSITTKLDVFAFG
Csa_NFP2               AKISNLAKARP------------------------------AVDSLSTKVDVFAFG
Cmel_NFP2              AKISNLAKARP------------------------------AVDSLSTKVDVFAFG
Klax_NFP1              AKISNFSSARP------------------------------AMSSVSPKVDVLGFG
Klax_NFP2              AKISNFSSARP------------------------------AMSSVSPKVDVFGFG
Atr_NFP                AKISNFATARA------------------------------VTSSVTPKVDVYGFG
Acom_NFP               AKISKFSAARM------------------------------VAGGATASADVFAFG
                         :                                               *:   *
