# Supplementary material for: Evolutionary History of Plant LysM Receptor Proteins Related to Root Endosymbiosis
Source: Front Plant Sci. 2018 Jul 4;9:923. doi: 10.3389/fpls.2018.00923 (PMC6039847; doi:10.3389/fpls.2018.00923)
Supplement: DATA SHEET S1 — Protein sequences, whole protein, LysM and kinase domain alignments, and tree files. [file Data_Sheet_1.ZIP › Supplementary data/NFP.fas]

>Mt_LYR1 Medicago_truncatula
MVSSFFHTLIFFSATHILLQLPQANGKNFSCTLNSSPSCDTYVAYFANSPNFLTLTAISD
IFDTSPQSIARASNIKDENMNLIHGQLLLIPITCGCNGNGNYSFANISHLIKESESYYYL
STISYQNLTNWQTVEDSNPNLNPYLLKIGTKINIPLFCRCPSNYFAKGIEYLITYVWQPN
DNLTLVASKLGASPKDIITANTNNFGQNFTVAINLPVFIPVKNLPALSQSYYSSSERKRI
NHFSIIISIGICLGCTILISLLLLLFYVYCLRKRKACENKCVPSVEITDKLISEVSNYVS
KPTVYEVGMIMKATMNLNEMCKIGKSVYKAKIDGLVLAVKNVKGHITVTEELMILQKVNH
ANLVKLVGVSSGYDGNHFLVYEYAENGSLYNWLLSEFCTLSWSQRLSIAVDIAIGLQYLH
EHTQPCIVHRNIKSSNILLDSKFKAKIANFSVARTTKNPMITKVDVLGYGMVLMELITGK
KFLSYSEHSEVNMLWKDFKCVFDTEQKREEIVRRWMDPKLGRFYNVVEALSLFTLAVNCI
EEQPLLRPTMGEVVLSLSLLTQPSPTLLEVSWTYGLDVEVAEMVTPIIAR
>Lj_LYS11 Lotus_japonicus
MTSFFLFTNTLFLALMMFFSTTHHILAQLSHTNGTNFSCPVDSPPSCDTYVTYFAQSPNF
LTLTSISDLFDTSPLSIARASNIKDENQNLVPGQLLLVPVTCACSGSNSFSNISHMIKEG
ESYYYLSTTSYENLTNWETVQDSNPNYNPYLLPVGIKVVIPLFCKCPSNYHLNKGIEYLI
TYVWHNNDNVSLVASKFGVSTQDIISENNFSHQNFTAATNFPILIPVTQLPSLSQSYSSS
ERKRSNHIHIIISIGISLGSTLLIALLVLVSVTCLRKRKSSENKSLLSVEIAGKKLISGV
SNYVSKSILYEFRLIMEATLNLNEQCKIGESVYKAKLDGQVLAVKKVKEDVTEEVMILQK
VNHLNLVKLMGVSSGHDGNHFLVYEFAENGSLHNWLFSNSSTGSRFLTWSQRISIAVDVA
MGLQYMHEHTQPSIVHRDITSSNILLDSNFKAKIANFSVARTSINPMILKVDVFGYGVVL
LELLSGKKSLTNNEINHIREIFDLKEKREERIRRWMDPKIESLYPIDDALSLAFLAMNCT
SEKPLSRPTMGEVVLSLSLLMTQHSPTTLERSWTCGLDVDVTEMQTLIAAR
>Mt_NFP Medicago_truncatula
MSAFFLPSSSHALFLVLMLFFLTNISAQPLYISETNFTCPVDSPPSCETYVAYRAQSPNF
LSLSNISDIFNLSPLRIAKASNIEAEDKKLIPDQLLLVPVTCGCTKNHSFANITYSIKQG
DNFFILSITSYQNLTNYLEFKNFNPNLSPTLLPLDTKVSVPLFCKCPSKNQLNKGIKYLI
TYVWQDNDNVTLVSSKFGASQVEMLAENNHNFTASTNRSVLIPVTSLPKLDQPSSNGRKS
SSQNLALIIGISLGSAFFILVLTLSLVYVYCLKMKRLNRSTSSSETADKLLSGVSGYVSK
PTMYEIDAIMEGTTNLSDNCKIGESVYKANIDGRVLAVKKIKKDASEELKILQKVNHGNL
VKLMGVSSDNDGNCFLVYEYAENGSLEEWLFSESSKTSNSVVSLTWSQRITIAMDVAIGL
QYMHEHTYPRIIHRDITTSNILLGSNFKAKIANFGMARTSTNSMMPKIDVFAFGVVLIEL
LTGKKAMTTKENGEVVILWKDFWKIFDLEGNREERLRKWMDPKLESFYPIDNALSLASLA
VNCTADKSLSRPTIAEIVLCLSLLNQPSSEPMLERSLTSGLDAEATHVVTSVIAR
>Ps_SYM10 Pisum_sativum
MAIFFLPSSSHALFLALMFFVTNISAQPLQLSGTNFSCPVDSPPSCETYVTYFARSPNFL
SLTNISDIFDMSPLSIAKASNIEDEDKKLVEGQVLLIPVTCGCTRNRYFANFTYTIKLGD
NYFIVSTTSYQNLTNYVEMENFNPNLSPNLLPPEIKVVVPLFCKCPSKNQLSKGIKHLIT
YVWQANDNVTRVSSKFGASQVDMFTENNQNFTASTNVPILIPVTKLPVIDQPSSNGRKNS
TQKPAFIIGISLGCAFFVVVLTLSLVYVYCLKMKRLNRSTSLAETADKLLSGVSGYVSKP
TMYEMDAIMEATMNLSENCKIGESVYKANIDGRVLAVKKIKKDASEELKILQKVNHGNLV
KLMGVSSDNDGNCFLVYEYAENGSLDEWLFSESSKTSNSVVSLTWSQRITVAVDVAVGLQ
YMHEHTYPRIIHRDITTSNILLDSNFKAKIANFSMARTSTNSMMPKIDVFAFGVVLIELL
TGKKAITTMENGEVVILWKDFWKIFDLEGNREESLRKWMDPKLENFYPIDNALSLASLAV
NCTADKSLSRPSIAEIVLCLSLLNQSSSEPMLERSLTSGLDVEATHVVTSIVAR
>Lj_NFR5 Lotus_japonicus
MAVFFLTSGSLSLFLALTLLFTNIAARSEKISGPDFSCPVDSPPSCETYVTYTAQSPNLL
SLTNISDIFDISPLSIARASNIDAGKDKLVPGQVLLVPVTCGCAGNHSSANTSYQIQLGD
SYDFVATTLYENLTNWNIVQASNPGVNPYLLPERVKVVFPLFCRCPSKNQLNKGIQYLIT
YVWKPNDNVSLVSAKFGASPADILTENRYGQDFTAATNLPILIPVTQLPELTQPSSNGRK
SSIHLLVILGITLGCTLLTAVLTGTLVYVYCRRKKALNRTASSAETADKLLSGVSGYVSK
PNVYEIDEIMEATKDFSDECKVGESVYKANIEGRVVAVKKIKEGGANEELKILQKVNHGN
LVKLMGVSSGYDGNCFLVYEYAENGSLAEWLFSKSSGTPNSLTWSQRISIAVDVAVGLQY
MHEHTYPRIIHRDITTSNILLDSTFKAKIANFAMARTSTNPMMPKIDVFAFGVLLIELLT
GRKAMTTKENGEVVMLWKDMWEIFDIEENREERIRKWMDPNLESFYHIDNALSLASLAVN
CTADKSLSRPSMAEIVLSLSFLTQQSSNPTLERSLTSSGLDVEDDAHIVTSITAR
>Gm_NFR5a Glycine_max
MAVFFPFLPLHSQILCLVIMLFSTNIVAQSQQDNRTNFSCPSDSPPSCETYVTYIAQSPN
FLSLTNISNIFDTSPLSIARASNLEPMDDKLVKDQVLLVPVTCGCTGNRSFANISYEINQ
GDSFYFVATTSYENLTNWRAVMDLNPVLSPNKLPIGIQVVFPLFCKCPSKNQLDKEIKYL
ITYVWKPGDNVSLVSDKFGASPEDIMSENNYGQNFTAANNLPVLIPVTRLPVLARSPSDG
RKGGIRLPVIIGISLGCTLLVLVLAVLLVYVYCLKMKTLNRSASSAETADKLLSGVSGYV
SKPTMYETDAIMEATMNLSEQCKIGESVYKANIEGKVLAVKRFKEDVTEELKILQKVNHG
NLVKLMGVSSDNDGNCFVVYEYAENGSLDEWLFSKSCSDTSNSRASLTWCQRISMAVDVA
MGLQYMHEHAYPRIVHRDITSSNILLDSNFKAKIANFSMARTFTNPMMPKIDVFAFGVVL
IELLTGRKAMTTKENGEVVMLWKDIWKIFDQEENREERLKKWMDPKLESYYPIDYALSLA
SLAVNCTADKSLSRPTIAEIVLSLSLLTQPSPATLERSLTSSGLDVEATQIVTSIAAR
>Gm_NFR5b Glycine_max
MAVFFSFLPLRSQILCLVLMLFFTNIVAQSQQTNETNFSCPSDSPPPSCETYVTYIAQSP
NFLSLTSISNIFDTSPLSIARASNLEPEDDKLIADQVLLIPVTCGCTGNRSFANISYEIN
PGDSFYFVATTSYENLTNWRVVMDLNPSLSPNTLPIGIQVVFPLFCKCPSKNQLDKGIKY
LITYVWQPSDNVSLVSEKFGASPEDILSENNYGQNFTAANNLPVLIPVTRLPVLAQSPSD
VRKGGIRLPVIIGISLGCTLLVVVLAVLLVYVYCLKIKSLNRSASSAETADKLLSGVSGY
VSKPTMYETDAIMEATMNLSEQCKIGESVYKANIEGKVLAVKRFKENVTEELKILQKVNH
GNLVKLMGVSSDNDGNCFVVYEYAQNGSLDEWLFYKSCSDTSDSRASLTWCQRISIAVDV
AMGLQYMHEHAYPRIVHRDIASSNILLDSNFKAKIANFSMARTFTNPTMPKIDVFAFGVV
LIELLTGRKAMTTKENGEVVMLWKDIWKIFDQEENREERLKKWMDPKLESYYPIDYALSL
ASLAVNCTADKSLSRSTIAEIVLSLSLLTQPSPATLERSLTSSGLDVEATQIVTSIAAR
>Pv_NFP Phaseolus_vulgaris
MAVFFVSLTLGAQILYVVLMFFTCIEAQSQQTNGTNFSCPSNSPPSCETYVTYISQSPNF
LSLTSVSNIFDTSPLSIARASNLQHEEDKLIPGQVLLIPVTCGCTGNRSFANISYEINQG
DSFYFVATTLYQNLTNWHAVMDLNPGLSPFTLPIGIQVVIPLFCKCPSKNQLDRGIKYLI
THVWQPNDNVSFVSNKLGASPQDILSENNYGQNFTAASNLPVLIPVTLLPDLIQSPSDGR
KHRIGLPVIIGISLGCTLLVVVSAILLVCVCCLKMKSLNRSASSAETADKLLSGVSGYVS
KPTMYETGAILEATMNLSEQCKIGESVYKANIEGKVLAVKRFKEDVTEELKILQKVNHGN
LVKLMGVSSDNDGNCFVVYEYAENGSLQEWLFAKSCSETLNSRTSLTWCQRISIAVDVSM
GLQYMHEHAYPRIVHRDITSSNILLDSNFKAKIANFSMARTFTNPMMSKIDVFAFGVVLI
ELLTGRKAMTTKENGEVVMLWTDIWKIFDQEENREERLRKWMDPKLDNYYPIDYALSLAS
LAMNCTADKSLSRPTIAEIVLSLSLLTQPSPATLERSLTSSGLDVEATQIVTSISAR
>Cca_NFP Cajanus_cajan
MAVFSCFLPLCSQILCLALVLFSTNIASQSQQANGTNTNFSCPADSPPSCETYVTYIAQS
PNFLSLTSISNLFDTSPLSIARASNLDPDNNKLIPDQILLIPVTCGCTGNRSFANISYEI
NQGDTFSFLSTTSYENLTNWHVVDDLNPDLNPNMLPIGIQVVFPLFCKCPSKNQLDKGIK
YLITYVWQPSDNVSLVSDKFDASPEDILSENNYGQNLTAANNLPVLIPVTRLPVLARSPS
DGRKGRNHLPVIIGISLGCTLLVVVSMLLLVYVYCLKMKSLNRSASSAETADRLLSGVSG
YVSKPTVYETNVIMEGTMNLSEQCKIGESVYKANIEGKVLAIKRFKEDVVEQLKILQKVN
HGNLVKLMGVSSDNDGNCFVVYEYAENGSLDEWLFSKSSSETSNSMASLTWCQRISIAVD
VAMGLQYMHEHAYPRIVHRDITSSNILLDSNFKAKIANFSMARTFTNPMMTKIDVFAFGV
VLIELLTGRKAITTKENGEVVMLWKDIWKIFDQEEDREERLRRWMDPKLESYYPIDYALS
LASLAVNCTSDKSLSRPTIAEIVLSLSLLTQPSPATLERSLTSSGLDVDATQIVTSVVAR
>Ca_NFP Cicer_arietinum
MSVFFLPSRSHVLFLALMLFLTNISAQSQHLSGTNFSCPVDSPPSCETYVTYIAQSPNFL
SLTNISDLFDISPLSIARASNIDDEDKELIPGQVLLVPVTCGCTKHRSFANNTYTIKLGD
SYILVSTTSYQNLTNYLEMEDSNPGLNPNLIPPFIKVVVPIFCRCPSKTQLNKGIKYLIT
YVWHANDNVSTVSSKFGASQVDILTENNYNQNFASAANLPVLIPVTRLPILAQPSSNGRK
RSIQLPVIIGISIGSAFFVTVLTVSLVYLYCLKMKRLNRTASLSETADKLLSGVSGYVSK
PTMYEMDVIMEATMNLSDQCKIGESVYKANIDGKVLAVKKTKKDASEELKILQKVNHGNL
VKLMGVSSDNEGNCFLVYEYAENGSLDEWLFLESSKTSDSTVSLTWSQRIGIAVDVAVGL
QYMHEHTYPRIIHRDITTSNILLDANFKAKIANFSMARTSTNPMMPKIDVFAFGVVLIEL
LTGKKGVTTKENGEVVIMWKDFWMIFDLEGNKEERLRKWMDPKLENFYPIDNALSLASLA
VNCTADKSLSRPTIEEIVLCLNLLNQPSSEPTLERSLTFGLDVEDTQIVTSIAAR
>Ca_LYR1 Cicer_arietinum
MVSSFLPSHTLFFALMFFSATHILLQLPQINGTNFSHPLNSPPSCHTYAAYHAHSPNFLT
LTSISDIFDTSPLSIARASNIKDENKELIPGQLLLVPITCACSGNGNYSSANISHFIKQG
ESYYYLSTISFQNLTNWQTVEDSNPNLNPYLLKLGTKIVIPLLCKCPSNYQFEKGIEYVI
TYVWQPNDNVTLVASKFGALPHDIITANANNFGQNFTTATNLPVFIPVTNLPVISQSYYY
SSERKRSNHFPIIIAIGMSLVCTLLISLSLMVCVYCWRKRKACENRCVPSVEIANKLISE
ISNYVSKPKVYQVDIIMEATMNLNEQCKIGESVYKGKIDGLVLAVKNVKEKVTVTEELMI
LQKVNHTNLVKLIGVSSGYDGNHFLVYEYAENGSLYNWLFSEFSTSSSSGVFLTWSQRLS
IAVDVAMGLQYMHEHTQPRIVHRDITSSNILLNSNFKAKIANFSAARTTKDPMITKVDVF
AYGVVLLELLTGKKSLSYSENGEVNMSWKDIREIFDIEEKRDERLRRWIDPLLGRFFNVV
EVLSLASIAVNCTKEQPLSRPTMGEVVLSLSLLTQHSTTTLERSWNFGLDLEDTGMVTPI
TAR
>Aip_NFP Arachis_ipaensis
MAFFLPSLSSSIFLVFMFSITSIPTQSQQVNGTDFSCPVDSPSSCGTYVTYIAKSPNFLS
LSNISDIFDTSPLSIARASNIKNEGDKLVPGQVLLIPVTCGCTQNQSFANITYELRQGDM
YDFVSKTTYENLTNWRAVNDSNPDLNPVLLPVGVKVLFPLFCRCPSKKQLQKGIEYMITY
VWQNNDNVSSVAAKFGASAVDILSENNYGGNFTAATYLPVLIPVTKLPVLTQPEPSHGRK
RSIQIPVIISISLGFTLVVAVIVISMVYAYLYQRKRTLNRRDSSAGTADKLLSGVSGYVS
KPTVYEANEVIKATMNLSEQCKLGGTVYKAKIEGQVLAVKKVNQVVSEELNILQKVNHGN
LVKLMGVSSDSDGNHFLVYEYADNGSLDGWLFSKLSLKASLTWYQRINIALDVAMGLQYL
HEHTYPRIVHRDITTSNILLDSNFKAKIGNFSMVRTTTNPMISKIDVFAFGVVLIELLTG
RKAMTTKADGEVVMLWKDIRKMFEVEDEKEKEECLRRWMDPKLECLYPVDYALSLATLAA
NCTADVSLSRPTMAEVVLGLSLLTQPSQAALERSLTSSALEAEVTHVATPIAAR
>Adu_NFP Arachis_duranensis
MAFFLPSLSSSIFLAFMLFSITSIPTQSQQVNGTDFSCPVDSPSSCGTYVTYIAKSPNFL
SLSNISDIFDTSPLSIARASNIKNEGDKLVPGQVLLIPVTCGCTQNQSFANITYELRQGD
VYDVVSKTTYENLTNWRAVNDSNPDLNPVLLPIGVKVLFPLFCRCPSKKQLQKGIEYMIT
YVWQNNDNVSSVAAKFGASPVDILSENNYGGNFTAATYLPVLIPVTKLPVLTQPEASHGR
KRSIQIPVIISISLGFTLVVAVIVISMVYAYLYQRKRTLNRRDLSAGTADKLLSGVSGYV
SKPTVYEANEVIKATMNLSEQCKLGGTVYKAKIEGQVLAVKKVNQVVSEELNILQKVNHG
NLVKLMGVSSDSDGNHFLVYEYADNGSLDEWLFSKLSLKASLTWYQRINIALDVAMGLQY
LHEHTYPRIVHRDITTSNILLDSNFKAKIGNFSMVRTTTNPMISKIDVFAFGVVLIELLT
GKKAMTTKADGEVVMLWKDIRKMFEVEDEKEKEECLRRWMDPKLECLYPVDYALSLVTLA
ANCTADVSLSRPTMAEVVLGLSLLTQPSQAALERSLTSSALEAEVTHVATPIAAR
>Lan_NFP Lupinus_angustifolius
MVAFFIPSRSLSLVLAIMLFFTNIAVQSQQINATDFSCPVDSPPSCETYVTYIAHSPNFL
SVVSISNIFDTSPLSIARASNLEAEDNTLIPDQVLLVPVTCSCIGNRSFANMSYVIKLGD
TYELVVETIYEHLTNWLVVADLNPGLVPTLLTVGVEVIFPLFCRCPSKNQLNKGIKNLIT
YVWQPNDTVSTVSSKFGASSADILSENNYGQNFTAAIHQPFLIPVTQLPHLSQPEPSNAR
KSSINLMLIIGISLGCTLLVAALAVLLVYVCYLKKSVLKRKASFVETADRLLTGVSGYVS
KPTVYEIDAIMEATMNLSELCKIGESVYKAKMDGRILAVKKAKEDVSEELKILQKVNHGN
LVKLMGVSSDNDGNFFLVYEYAENGCLDEWMFSKSTSNSMVSLTWSQRISIAVDIAMGLQ
YMHEHTHPRIVHRDITTSNILIDSNFKAKISNFSMARTSTNPMMPKIDVFAFGVVLLELL
TGKKALTTKENGEVVMLWKDIRKVFDLEEDNKEVMLQRWMDPKLENLYPVDYALHLASLA
VNCTADKPLSRPTMAEIVLTLSLLAQPPPASLERSLTSSGLDAEATQTIAPVAAR
>Pan_NFP1 Parasponia_andersonii LYK5
MAISLYLLLFFITHISAQSPPTLATNFSCSTNSSQPSCKTYVAYFAQPPLFMDLKSISNL
FGVSPSSISEASNLVSESTKLTRGQLLLIPLSCSCNGSHYFSNVTYNITMGDSYYLVSIH
SFENLTNWPLVRDTNPTLNPNLLQIGTKVIFPLYCGCPSKSHSKNGIKYLITYVWQPSDD
IYRVSAMFNASEVDIIIENNYQDFKAAVGYPVLIPVSRMPALSQPPYPSHSHHRSQLKHR
WFLIAVISSAGALLILFLATFLVHSIGLYEKKKNLSHEESSLETTDLIQVKNFSKSDTLE
LQAKHDKLLPGVSVYLGKPIMYEIKMIMEATMNFNDQYKIGGSVYRAMINGSFLAVKKAK
ENVTEELHILQKVNHGNLVKLMGISLDRDGNCFFVYEYAENGSLDKWLNPQSSTSTSSSV
GILSWSQRLNIALDVANGLQYMHEHTQPSIVHKEIRTSNILLDSRFKAKIANFSMARSAA
SAGMTKVDVFAFGVVLLKLLSGRKAMATRENGEIVMLWKEAKAVLEEEEKRAEKVREWID
PKLESFYPIDGALSLMTLAKACTQEKASARPSIGEVVFSLCVLTQSFSETLEPSWTCTLE
GEDVVQITSPIVAR
>Pan_NFP2 Parasponia_andersonii LYK7
MADSYFPFQAIFLLLLLFSTLNMAASQLNNSATDFSCSDSPPSCEAYVAYFSQPPNYMNV
GNISDLFGISQALIAKSSNLVSKDSPLIPQQLLLIPLTCTCTGNHYFANITYQVEPGDTY
HYLSTLLFENLTNSQVMKKMNPEISPEYVLPYIDIIIPVFCRCPSKSHLKSEIQQFITYV
WQPNDQVSNVSAKFNTSASEIVNENKYNNFSSAVGLPVLIPVSKLPVLARVKPPKSVRSK
KQWILIGVESLGGIVLITLFATLLVYSNRLLKKRRKILEARRLEPRIIIQDKLLSGVSEY
LGRPIMYDNKMVVEGTMDFSEQCRIGGSVYRGEIYGEVFAVKKTKQDITDELNLLQKVNH
VNLVNLMGASYDTDGNRFLVYEYVENGSLERWLDLKPSSLAAASSSSSVQFLSWSQRIQI
ALDVANGLQYLHEHTQPNIAHWNIRTSTILLDSKFRAKIANFEVARPVGNPAMLKVDIFA
FGIVLLALVSGKKALQTIENGEVIMLWKDLAKEVFEVEEKKEDRLRKWMDPNLQSFYPID
GALSLSSLARACIREKSSARPKMAEIVFSLSVLAQSSSPGTP
>Prig_NFP1 Parasponia_rigida
MAISLYLLLFFITHISAQSPPTLATNFSCSTNSSQPSCKTYVAYFAQPPLFMDLKSISNL
FGVSPSSISEASNLVSESTKLTRGQLLLIPLSCSCNGSHYFSNVTYNITMGDSYYLVSIH
SFENLTNWPLVRDTNPTLNPNLLQIGTKVIFPLYCGCPSKSHSENGIKYLITYVWQPSDD
IYRVSAMFNASEVDIIIENNYRDFKAAVGYPVLIPVSRMPALSQPPYPSHSHHRSQLKHR
WFLIAVISSAGALLILFLATFLVHSIGLYEKKKNLSHEESSLETTDLIQVKNFSKSDTLE
LQAKHDKLLPGVSVYLGKPIMYEIKMIMEATMNFNDQYKIGGSVYRAMINGSFLAVKKAK
ENVTEELNILQKVNHGNLVKLMGISLDRDGNCFFVYEYAENGSLDKWLNPQSSTSTSSSV
GILSWSQRLNIALDVANGLQYMHEHTQPSIVHKEIRTSNILLDSRFKAKIANFSMARSAA
SAGMTKVDVFAFGVVLLKLLSGRKAMATRENGEIVMLWKEAKAVLEEEEKRAENVREWID
PKLESFYPIDGALSLMTLAKACTQEKASARPSIGEVVFSLSVLTQSFSETLEPSWTCTLE
GEDVVQITSPIVAR
>Prig_NFP2 Parasponia_rigida
MADSYFPFQAIFLLLLLFSTLNMAASQLNNSATDFSCSDSPPSCEAYVAYFSQPPNYMNV
GNISDLFGISQALIAKSSNLVSKDSPLIPQQLLLIPLTCTCTGNHYFANITYQVEPGDTY
HYLSTVLFENLTNSQVMIQMNPEISPEYVLPYIDIIIPVFCRCPSKSHLKSEIQQFITYV
WQPNDQVSNVSAKFNTSASEIVNENKYNNFSSAVGLPVLIPVSKLPVLARVKPPKSVRSK
KQWILIGVESLGGIVLITLFATLLVYSNRLLKKRRKILEARRLEPRIIIQDKLLSGVSEY
LGRPIMYDNKMVVEGTMDFSEQCRIGGSVYRGEIYGEVFAVKKTKQDITDELNLLQKVNH
VNLVNLMGASYDTDGNRFLVYEYVENGSLERWLDLKPSSLAAASSSSSVQFLSWSQRIQI
ALDVANGLQYLHEHTQPNIAHWNIRTSTILLDSKFRAKIANFEVARPVGNPAMLKVDIFA
FGIVLLALVSGKKALQTIENGEVIMLWKDLAKEVFEVEEKKEERLRKWMDPNLQSFYPID
GALSLSSLARACIREKSSARPKMAEIVFSLSVLAQSSSPGTP
>Prug_NFP1 Parasponia_rugosa
MAISLYLLLFFITLISAQSPPTLATNFSCSTNSSQPSCKTYVAYFAQPPVFMDLKSISNL
FGVSPSSISEASNLVSESTKLTRGQLLLIPLSCSCNGSHYFSNVTYNITMGDSYYLISIH
SFENLTNWPLVRDTNPTLNPNLLQIGTKVIFPLYCGCPSKSHSENGIKYLITYIWQPSDD
IYRVSAMFNASEVDIIIENNYRDFKAAVGYPVLIPVSRMPALSQPPYPSHSHHRSQLKHR
WFLIAVISSAGALLILFLATFLVHSIGLYEKKKNLSHEESSLETTDLIQVKNFSKSDTLE
LQAKHDKLLPGVSVYLGKPIMYEIKMIMEATMNFNDQYKIGGSVYRAMINGSFLAVKKAK
ENVTEELNILQKVNHGNLVKLMGISLDRDGNCFFVYEYAENGSLDKWLNPQSSTSTSSSV
GILSWSQRLNIALDVANGLQYMHEHTQPSIVHKEIRTSNILLDSRFKAKIANFSMARSAA
SAGMTKVDVFAFGVVLLKLLSGRKAMATRENGEIVMLWKEAKAVLEEEEKRAEKVREWID
PKLESFYPIDGALSLMTLAKACTQEKASARPSIGEVVFSLSVLTQSFSETLEPSWTCTLE
GEDVQITSPIVAR
>Prug_NFP2 Parasponia rugosa
MADSYFPFQAIFLLLLLFSTLNMAASQLNNSATDFSCSDSPPSCEAYVAYFSQPPNYMNV
GNISDLFGISQALIAKSSNLVSKDSPLIPQQLLLIPLTCTCTGNHYFANITYQVEPGDTY
HYLSTVLFENLTNSQVMIQMNPEISPEYVLPYIDIIIPVFCRCPSKSHLKSEIQQFITYV
WQPNDQVSNVSAKFNTSASEIVNENKYNNFSSAVGLPVLIPVSKLPVLARVKPPKSVRSK
TQWILIGVESLGGIVLITLFATLLVYSNRLLKKRRKILEARRLEPRIIIQDKLLSGVSEY
LGRPIMYDNKMVVEGTMDFSEQCRIGGSVYRGEIYGEVFAVKKTKQDITDELNLLQKVNH
VNLVNLMGASYDTDGNRFLVYEYVENGSLERWLDLKPSSLAAASSSSSVQFLSWSQRIQI
ALDVANGLQYLHEHTQPNIAHWNIRTSTILLDSKFRAKIANFEVARPVGNPAMLKVDIFA
FGIVLLALVSGKKALQTIENGEVIMLWKDLAKEVFEVEEKKEERLRKWMDPNLQSFYPID
GALSLSSLARACIREKSSARPKMAEIVFSLSVLAQSSSPGTP
>Tlev_NFP1 Trema levigata
MAISLYLLLFFITHISAESPPTLATNFSCSANSSQPSCKTYVAYFAQPPVFMDLKSISNL
FGVSPSSISEASNLVSESTKLAPGQLLLIPLSCSCNGSHYFSNITYNITMGDSYYLVSIH
SFENLTNWPLVRDTNPTLNPNLLQIGTKVIFPLYCGCPSKSHSENGIKHLITYVWQPSDD
IYRVSAMFNASEVDIITENNYRDFKAAVGYPVLIPVSRLPALSQPPYPSHSHHRNQLKHR
WFLIVVISSAGALLILFLATFLFHSTGLYEKKKNLSREDSSLETTDLIQMKNFSQSDTLE
LQTKQDKLLPGVSGYLGKPIMYELKTIMEATMNFNDQYKIGGSVYRAMINGSFLAVKKAK
ETVKEELKILQKVNHGNLVKLMGISLDRDGNCFFVYEYAENGSLDKWLNPKSSTSTSSSV
GFLSWSQRLNIALDVANGLQYMHEHTQPSIVHKDIRTSNILLDSRFKAKIANFSTARPAA
SAGMTKVDVFAFGVVLLELLSGRKAMATRENGEIVMLWKEARAVLEEEGKRAEKVREWID
PKLESFYPIDGALSLMTLAKACTQEKASARPSMAEVVFSLSVLTQSFSETLEASWTCTLE
GEDFVQIISPIVAR
>Tori_NFP1 Trema_orientalis
MAISLYLLLFFITHISAQSPPTLATNFSCSANSSQPSCKTYVAYFAQPPVFMDLKSISNL
FGVSPSSISEASNLVSEATKLTPGQLLLIPLSCSCNGSHYFSNITYNITMGDSYYLVSIH
SFENLTNWPLVRDTNPTLNPNLLQIGTKVIFPLYCGCPSKSHSENGIKHLITYVWQPIDD
IYRVSAMFNASEVDIITENNYRDFKAAVGYPVLIPVSRLPALSQPPYPSHSHHRNQLKHR
WFLIAVISSAGALLILFLATFLVHSIGLYEKKKNLSREDSSLETTDLIQMNNFSQSDTLE
LQTKQDKLLPGVSGYLGKPIMYELKTIMEATMNFNDQYKIGGSVYRAMINGSFLAVKKAK
ENVKEELKILQKVNHGNLVKLMGISLDRDGNCFFVYEYAENGSLDKWLNPKSSTSTSSSV
GFLSWSQRLNIALDVANGLQYMHEHTQPSIVHKDIRTSNILLDSRFKAKIANFSMARPAA
LAGMTKVDVFAFGVVLLELLSGRKAMATRENGEIVMLWKEARAVLEEEEKRAEKVREWID
PKLESLYPIDGALSLMTLAKACTQEKASARPSMAEVVFSLSVFTQSFSVTLEASWTCTLE
GEDVVQITSPIVAR
>Pt_NFP1 Populus_trichocarpa
MAISLLSSFFTQALFFLVLVFFSTYVTAQAPPGTNFSCPVDSPTSCPTYISYLAQPPDFL
DLGKISHLFGISRTLIASASNLVSEDTPLFPNQLLLVPIRCGCTGSQSFVNITYQIQQGD
SIYSVSTISFENLTRWQEVEALNRSLTPTLLHAGDEVIFPLFCKCPSRTHLENGIEHLIT
YVWQPGDDLKKVAAMLNASERNIVIENNYDNFNAAVYNPIVIPVSKLPVLSQPYLTPERR
GSKHLWIVIVAASIASTFFTCPLVAFLIHKRCSYKATKALDRTGSCLETSDVIQTKEPVK
FESFEAKIKPDKLLPGVLGCLDKSIIYEVKAIMEGTMDLHEHYKIGGSVYRANINGCVLA
VKKTKDDVTEELKILQKVSHANLVKLMGMSSESDREGNRFLVYEYAENGSLDKWLHPKSE
SSSSSVGFLTWKQRMQVALDVANGLQYLHEHTQPRTVHKDIRTSNILLDSTFRAKIANFS
MARAATDSMMPKDDVFDFGVVLLELLSGKKAMVTKEKGEIVLLCREIKDVLEMEEKREER
LRKWMDPNLERFYPIDSAMSLATLARLCTLEKSSERPSMAEIVFNLTVLTQSSPETLERW
TSEVETEDFTRLVSPVTAR
>Pt_NFP2 Populus_trichocarpa
MAISLLPFFSTQALLLLILLFSSTYVTSQAPPASNFSCPVDSPTTCSTYFTYLAQPPNFL
DLGNISDLFGVSRKEIATASNLESEDTPLFPNQLLLVPKPCGCTGNRSFANITYQIQQGE
SFYLVSTTSFENLTRWQEVEALNPSLTPTLLHAGDKVIFPLFCKCPSNTHLESGIAYLIT
YVWQPSDDLTKVAAKLNASERNIVIENNYVNFTAAVYLPVLIPVSQLPVLSQQYPSPERR
ESRNRWIIIVAASIASALLIFLLIAFLAHKRCSYKRTKAFDRTGSCLETGDLIQTKELTK
LESFEAKITPDELLPGVSGYLSKPIIYEVKEIMEGTMDLNEHYKIRGSVYRAKINGRVLA
VKKTKDDVTEELKILQKVSHANLVKLMGMSSGFDREGNRFLVYEYAENGSLEKWLHPTSE
SSSSSAGFLTWSQRLHVALDVANGLQYMHEHTQPSIVHKDIRTTNILLDSTFRAKIANFS
MARPATDSLMPKVDVFDYGVVLLQLLSGKKAMVTKENGEIVLLCKEIKAVLEIEEKREES
LRKWMDPCLERFYPIDSALSLATLARLCTLEESSERPSMAEIVFNLTVLTQSPPETFERW
TSGMETEDFTRLISPVTAR
>Pe_NFP1 Populus_euphratica
MAISSLSFFFTQALFFLVLVLFSTYVTAQDPPGTKFSCAVDSPTTCSTYFSYLAQAPDLL
DLGKISHLFGISRTLIASASNLVSEDTPLFPNQLLLVPIRCGCTGSQSFVNITYQIQQGD
SIYSVSTISFQNLTRWQEVEALNRGLTPTLLHAGDKVIFPLFCKCPSRTHLENGIDHLIT
YVWQPGDDLRKVAAMLNASERNIVIENNYDNFTAAVYKPIVIPVSKLPVLSQPYLTPERR
GSKHPWIVIVAASIASILFTCPFIAFLIHKHCSYKATKASDRTGSCLETSDVIQTRELLK
FESLEAKIKPDKLLPGVSGCLGKSIIYEVKAIMEGTMDLHEHYKIGGSVYRANINGCVLA
VKKTKDDVTEELNILQKVSHANLVKLMGMSSESDREGNLFLVYEYAENGSLDKWLHPKSE
SSSSSVGFLTWKQRMQVALDVANGLQYLHEHTQPRTVHKDVRTSNILLDSTFRAKIANFS
MARAATDSMMPKDDVFDFGVVLLELLSGKKAMVTKEKGEIVLLSREIKDALEMEEKREER
LRKWMDPNLERFYPIDSAMSLATLARLCTLEKSSERPSMAEIVFNLTVLTQSSPETLERW
TSVVETEDFTRLISPVTAR
>Pe_NFP2 Populus_euphratica
MAISLLPFFSTQALLLLILLFSSTYVTSQAPPASNFSCTVDSPTTCSTYFTYLAQSPNFL
DLGNISDLFGVSRKEIANASNLESEDTPLFPNQLLLVPKPCGCTGNRSFANITYQIRQGE
SFYLVSTTSFENLTRSQEVEALNPSLTPTLLHAGDKVIFPLFCKCPSNTHLESGIAYLIT
YVWQPSDDLTKVAAKFNASERNIVIENNYVNFTAAVYLPVLIPVSQLPVLSQQYPSPERR
ESRNRWIIIVAASIASALLIFLLIAFLAHKRRSYNRTKALDRAGSCLETSDLIQTKELTK
LESFEAKITPDNLLPGVSGYLGKPIIYEVKEIMEGTMDLNEHYKIGGSVYRAKINGRVLA
VKKTKDDVTEELKILQKVSHANLVKLMGMSSGFDREGNRFLVYEYAENGSLEKWLHPTSE
SSSYSAGFLTWSQRLHVALDVASGLQYMHEHTQPRIIHKDIRTTNILLDSTFRAKIANFS
MARPATDSLMPKVDVFDYGVVLLQLLSGKKAMVTKENGEIVLLCKEIKAVLEIEEKREES
LRKWMDPCLERFYPIDSALCLANLARLCTLEESSERPSMAEIVFNLTVLTQSSPETFERW
TTGMETEDFTRLNSPVTAR
>Me_NFP Manihot_esculenta
MAVPLLSFPSLQVLFLLLLFVSAACITAQSPEGTNFTCSVDETSPCETYVAYLAQSPNFL
NLGNISDLFAVSRLAIASASNLVSEDTSLIPDQLLLVPVNCGCTGNHFFARITYQIKHGD
NYYLVSTTSFENLTNWEAVKVLNPKLDPNLLHPGDKVIFPLFCKCPSKTHLKNGIQYLIT
YVWQPDDDVFNVAAKLNASPHDIAIENNYRDFSVAVHHPLLIPVTQLPVLSQPSPFLPQR
RKHHGIIIVVASITGVLLIFLLLYFLVHVHCSGNKKKKNMALCRSGSFLESADLLQRKEL
KKYESSEPKIIQGKLLPGVSGYLGKPIMYDVKEIMKATMDLHEHYRIGGSVYRANINGQV
LAVKKTKEDVTEELKILQKVNHANLVKLIGLSSDTDGSCFLVYEYAENGSLDKWLHLKSA
SSSISVAFLSWSQRLHIALDVASGLQYMHEHIQPSIVHMDIRTSNVLLDTRFKAKIANFS
MAKLAKESLLPKVDVFAFGIVLLELLSGKKAMVTKENGEISLLWKEMKGVMEVAEKREER
LRKWMDPNLENFYPIDGALSLVNLARACTMEKSSARPSMAEIVFNLTVLTQSSSDTLERS
WTSGLEAEEDIQITSPVTAR
>Rc_NFP Ricinus_communis
MEISLFFLSSFQVLLLFLLFISTTYVTAQSPQGTNFSCSVDLPSPCQTYVAYYAQPPNFL
NLGNISDLFAVSRLSIASASNLVSEDIPLMPNQLLLVPITCGCTGNSSFANITYQIKPGD
SFYFVSTTYFENLAKWQAVESFNPNLDPTLLHPGDKVVFPLFCKCPSKNQMKHGIQYLIT
YVWQPEDDIFKVGAKFNASPHDIAIQNNYWDFSTAVHHPLLIPVTQMPILSQPSPSWPQR
SEHHLVIIIVTSVAGALLIFLLVAFLVHAHCSCKKKKKTMTLHRNGSCLETTDLLQIKEQ
GKYRSFEPKIIQDKLLPGVSGYLGKPIMYDIKEILLATMDLHEHYRIGGSVYRANINGQV
LAVKKTKVDITEELNILQKVNHANLVKLMGISSNADGDCFLVYEYAENGSLDKWLHPKPA
SSSSSVAFLSWSQRLQIALDVASGLQYMHEHIQPTVVHMDIRTSNILLDSRFKAKIANFS
VAKLTTDSMLQKVDVFAFGVVLLELLCGKKAMVTNENGEIVLLWKEMKGVMEVAEKRAER
LKKRMDPNLENFYPIDSALSLANLARVCTLEKSSARPSMAEIVFNLTVLTQSCSETLERS
WTSGLEAEEDIQITSPVIAR
>Pp_NFP Prunus_persica
MAISFLGSQPLYILLLFFFTTQILAQPAPSNSSTSFSCSVDAPPSCDTYVSYLAQPQFLS
LGNISDLFGVSSLSITKASNLVSEQIRLIAGQLLLVPITCGCTGNSYFSNITYEIKKGDN
YYLVSINSFENLTNWHAVLDMNPTLDPTLLQIGVKVTFPLFCKCPSKMYSDNGVKHLITY
VWQPNDDTFRVSSKFNVSPLDIVTANDYRNFTAAVGLPVVIPVSKLPALAQPKPPHGRNI
FKQRWWLILVITLGGVLAVSSLFAMFVVYSRRQHKRKKALNGTGSSLESPEWFNMKEGKR
DEKLELKFIQDKLLPGVSSYLGKPIMYEIKTIMEATMNLNEHCRIGGSVYRAIIDGQVLA
VKNTKEDVTEELNILQKVNHANLVKLMGISSEAQGFRFLVYEYAENGSLDKWLYPKSSST
STSLALLTWNQRLSIALDVANGLQYMHEHTQPSIVHMDIRTSNILLDSKFKAKIANFSMA
RAAANNVAPNVDVFAFGVALLALLSGKKGMETKENGEVIMLWKDVRWVLEAEEKKVERLR
KWMDPNLESFYPIDGALSLTALARACTQEKSSARPSMAEVVFNLSVLTHSPSESTFERSW
ASALEAEEVLQTINPITAR
>Md_NFP Malus_domestica
MAISFLCSKPLCILLLLLFFTARILAQSTPSNSSTSFSCSVDAPPSCDTYVSYFARPQFM
SLENISHLFGVSPLSIAKASNLVSEHIRLIAGQLLLVPISCGCSGNSYFSNITYEIKSGD
SFYLVSINSFENLTDWHEVLNMNPTLDPSLLQIGQKVIFPLFCKCPSKMYTENGIKYHIT
YIWQPNDDISRVSSRFNVSTLDISSANNLHNDSAAVELPVVIPVSRLPALVQPKPPQGRN
IFKQRWWLILIIILGGVLLVSSLLAIFAVYTRHQHKVKKALDGPGSSLESAEWFKMKXGK
IDENFDLKFIQDKLLPGVSSYLGKPIMYEVKTIMEATMNLNEHCRIGGSVYRAIVDGQVL
AVKNTKEDVTEELNILQKVNHANLVKLMGVSSETDGSRFLVYEYAANGSLDKWLYSKSSA
TSSSAELLTWNQRLSIALDIANGLQYMHEHTQRSIVHMDIRTSNILLDSKFKAKIANFSM
ARAAANDVTPKVDVFAFGVVLLALLSGKKGMEAKENGEAIMLWKDVRWVLEAEEEKVERL
RKWMDPNLENFYPIDGALSLTALARACTQEKPSTRPSMGEVVFNLSVLTHSSSQSTLERS
WTSALEAEEVLETISPIAAR
>Fv_NFP Fragaria_vesca
MAVSFLCSSMVCILLLFFFTSQILAQPAPQSNSTTSFSCAVDAPSSCETYVAYFVESPGY
MNLENISDLFGVSVSSISQASNLASSYTGQTRLVAGQLLLVPITCGCTGNRSFANITYSI
KRGDSYYVVSMYTFENLTRWPLVVEMNPALVPSLLQIGVKVIFPLFCKCPSKMYSDLGIK
YLLTYVWQTNDDIFRVSAKFNISALNISGANNFDNGSPVVGQPVLIPLTKLPALSQPLPP
HGKHIFKHRLMLIVIICLGVALSVASLLAIFLVHTHRLRKRQKLLNDKSLSLESAEWFRM
KEGKSEEKIEMKFIQDKLLPGVSSYLGKAILYDVKTIMEATMNLNDHCGIGGSVYRAVID
GKVLAVKKTKEDVTEELNILQKVNHANLVKLMGISSEIDGVRFLVYEYAENGSLDKWLYH
KTSTNSSSGAFLTWSQRLSIALDVANGLQYLHEHTQPSIVHMDIRTSNILLDSKYKAKIA
NFSMARTAANSVTPKVDVFSFGVILLSLLSGKKGMETTDNGEVIMLWKDVRGVLEAEEKK
QEKLRAWMDPTLESFYPIDGALSLTALASACTQEKSSARPSMAEVVFNLSVLTHSSSEST
LERSWNSALEVEEVLQTISPIKAR
>Zj_NFP Ziziphus_jujuba
MAISFLFSQTPFLLVLFFMTQISAQSSPPPPPAMATNFSCSSDSPPSCGTYVAYFAKPSN
FMSLDNISDLFMVSRLSIAKASNLISEYTKLVPGQLLLIPISCGCTGNRYFANITYQIKK
DDSFYSVSTGEFQRLTEWHVVEDLNPTLNATFLQIGVEVVFPLFCRCPSKTLSENGLKHL
ITYIWQSKDDIFSVSAKFNASPDDIMAENRYHNFSTAVGFPVLIPVSQLPALSQPHPPRD
SNKLKRRWILITAISSAGAILVFLLATVLVYANGSHARKTRNRPILYWNSSSVASTDLIL
PKKEVMKVKDIELKIKQDKLLPGVSGYLGKPIMYEIKTIMEATMNFNEHYKIGGSAYRAI
IDGKVLAVKIAKEDVAEELKILQKVNHANLVNLMGISSNIDGNHFLVYEYAENGSLDKWL
HLKSSTGSTSASFLSWSQRLNIALDVANGLQYMHEHTQPSIVHLDIRTRNILLDSKLKAK
IANFSMARPTSDEAMQKVDVFGFGVVLLELLSGRKSMETKENGEVLMLWKEARSVFEAEE
RREEGLKEWMDPNLASFYPIDGALSLTSLARACTVEKPSARPSMGEIVFNLSVLLAQSSS
SETFEGSWASTVETEEVVHVISPITAR
>Ccl_NFP Citrus_clementina
MAISSLSLQALFLLMTIHITAQSPAANGTDFSCSADSLPSCKTYVAYFAQSPEFLDLSNI
SDLFGVSRLSIARASNLVSEDTPLVPKQLLLVPIICGCTGNQYFANITYQIKKGDSYYLV
SITSFENLTNWHAVREMNPGINPNLLQIGVKVTFPLFCKCPSKTNMEDGIENLITYVWQP
GDDVSQVGAKLNASSAAIETENGYRNFSEAVSLPVLIPVSQLPSLSQSYPSTKRNGSKHH
LTLIIPISAGGALLILLVAALVIYNHHLQRKRVRILNRNGSSLESADLIPMKENSKSDRF
EPKLAQNKLLPGVSGYLGKPIVYEIEVIMESTMNLSEHYSIGKSVYRATIDGKVLAVKKI
KEDVTEELRILQRINHANLVKLMGVSSDSQGNRFLVYEYAENGSLDKWLHPKSKSSSSSG
SGMFLTWSQRLRVALDVANGLQYMHEHAQPSIVHRDIRTNNILLDSRFKAKIANFSLAAP
ATNDVMPKFDVFAFGVVLLELLSGKKATRTTENGKTAVLWKEICEVLKVEEKRGERLRNW
MDPNLESFYPIDGALSLATLARACTMDKSLSRPNMAEVVFNLSVLTQSTETLERSWTSGL
EAEEAFQFISPVTAR
>Csi_NFP Citrus_sinensis
MAISSLSLQALFLLMTIHITAQSPAANGTDFSCSADSLPSCKTYVAYFAQSPEFLDLSNI
SDLFGVSRLSIARASNLVSEDTPLVPKQLLLVPIICGCTGNQYFANITYQIKKGDSYYLV
SITSFENLTNWHAVLEMNPGINPNLLQIGVKVTFPLFCKCPSKTNMEDGIENLITYVWQP
GDDVSQVGAKLNASSAAIETENEYRNFSEAVSLPVLIPVSQLPSLSQSYPSTKRNGSKHH
LTLIIPISAGGALLILLVAALVIYNHHLQRKRVRILNRNGSSLESADLIPMKENSKSDRF
EPKLAQNKLLPGVSGYLGKPIVYEIEVIMESTMNLSEHYSIGKSVYRATIDGKVLAVKKI
KEDVTEELRILQRINHANLVKLMGVSSDSQGNRFLVYEYAENGSLDKWLHPKSKSSSSSG
SVIFLTWSQRLRVALDVANGLQYMHEHAQPSIVHRDIRTNNIQLDSRFKAKIANFSLAAP
ATNDVMPKFDVFAFGVVLLELLSGKKATRTTENGKTAVLWKEIREVLKVEEKREERLRNW
MDPNLESFYPIDGALSLATLARACTMDKSLSRPNMAEVVFNLSVLTQSTETLERSWTSGL
EAEEAFQFISPVTAR
>Eg_NFP Eucalyptus_grandis
MAALPFSSKTLSFLLFTFFSCAQVLAQSPGKGANYSCSSDSLQSCDTYVAYFAQPPDFMD
VGNISDLFHVSRRSIIQASNLTSEYNGLVQGQLLLVPIKCGCNGTSYFSNVTYEIMKGDS
YYLVSTHAFENLTNWQTVEAANPSLNPNTLKAGTRVVFPLFCRCPSKAQSEAGLNLFITY
VWQTNDQVSTVASKFNATPGAIIAENNQNNFTSVIDHPVLIPVSQLPILTQNYSSIPSKR
GTNHRWHLVIMTSSVCAALVFLLAISLVYMHGKPKKALDRNGSSLETSDLIPAKEFARSE
SFELKAVQDKLLSGVLGYLGKPIMYDVRAIMEATADLSEHWKIGKSVFQANINGEILAIK
KIKDESSEEMKILQRLYHANLVKLMGVASDIDGPRFLVYEYVHNGSLKKWLHKQCTSSSG
SIVLMWIQRLRIALDVANGLQYLHEHAQPSIVHGDIRTSNILLDSRFKAKISNFSMAKPA
ASPAELKVDIFAFGVLLLELLSGKKAMGMKESGKIGMLWREIREVLDDDGDDGGGKREEK
FRKWMDPNMDGFFPMDGALSLACLARTCTIEAPSLRPSMAEIVFNLSVLTHSCAENLEGS
WASPRLEAEEAVQIINPVKAR
>Vv_NFP Vitis_vinifera
MTVSLLSFVLLLFISSTNHITAQSPATPVTNFSCTTDSPASCQTYVIYRAQAPGFLDVGN
ISDLFGISRLSIAEASNLASEEARLSPDQLLLVPILCSCTGNHYFANITYKIKTDDSFYF
VSVTVFENLTNYNAVEALNPGLEPTTLQVGVEVVFPLFCKCPSKSHSDKGINYLITYVWQ
PGDDVLLVGTNLKASPVDIRDENNNLNFSASVDQPVLIPVSQPPLLTQPERRASKGRWIL
ALVLSTGALLIFLLVSLLVYTGLIRKKKTLDHSESSLETTDLIKLLPGVSGYLGKPIMYE
TKVIMEATMNLNEHYRIGGSVYRATINGQVVAVKKTKEDITEELRILQKVNHGNLVKLMG
VSSDADGNRFLVYEFAENGSLDKWLHPKPSSPSSSVAFLTWSQRIQVALDVANGLQYMHE
HTQPSVVHRDIRANNILLDSRFKAKIANFSMATPAMNSMMPKVDVFAFGVVLLELLSGKK
AMQMRANGEIVMLWKDIREILEVEDKREDRIRRWMDPTLENFYPFDGALNLAGLARSCTQ
EKSSARPSMAEIAFNLSVLSQTSSETLERSWTQGFEPEETIQIINPVIAR
>St_NFP Solanum_tuberosum
MVVPLVSLFYNFFLFLILSSSNVTAQPSSTDTDFSCSFNSSFSCDTFISYRARPPNYLDV
GSISDLLEVSRLSIATATGLASEDTELFPDQLLLAPVKCYCNSSHYFSNVTYQIKKGDNF
YSVSIGAFENLTNYHVVQDMNPTLDPTNLTIGAEAVFSLFCKCPTHSDLEKGLQYLVTYV
WQPWDDVLPVSNMFGASAADILAANNYRNFTAAIYSPVLIPIKLPIILQSYPSSASSRKS
KHGWIVITVLSIMGLLAVFSFCLMVYMRHLDEKRRANLAHNSSTLETSELFHTKKASEGE
ITDHKNIQDKLLPGVSSYIGKPIIYDLKIIMEATVDLSERYRIGGSVYKVTMNDQVVAVK
KTKQASEEMTILQKLHHANLVKLMGVSSDDRGNSFVVYEYAENGSLDQWLFPGLSSSSSA
SVLVASLGWSRRLHIALDVANALQYLHEHTQPSIVHGDIRTCSILLDSRFKAKIAGFSTA
RHATNSMILKVDVFAFGIVLLELLSGKKAMESKDYNDETLIICKEISGILEVEENRKEKF
RKWMDPKLSFYPIDDALNLAALATACTSKQSAERPKMTDIVFNLCFLAQSSFEMYGPSWT
SGEAEEIVQIVSPVIAR
>Sl_NFP Solanum_lycopersicum
MVVPLVSLFYNFFLFLILSSSNVTAQPSSTDTDFSCSFNSSFSCDTFISYRARPPNHLDV
GSISDLLEVSRLSVATATGLASEDTELFPDQLLLVPVKCYCNSSHYFSNVTYQIRKGDSF
YSVSIRAFENLTNYHVVQDMNPTLDPTNLTIGAEAVFPLFCKCPTHSDLEKGLQYLVTYV
WQPWDDVLPVSNMFGASAADILAANNYRNFTAAICSPVLIPVKLPIILQSYPSSASSRKS
KHGWIVITVLGIMGLLAVFSFCLMVYMRHLEEKRRSNLAHNSSTLETSDLFHTKKASEGE
IMDHKNIQDKLLPGVSGYIGKPIIYDLKIIMEATVDLSERYRIGGSVYKATMNDQVVAVK
KRKQASEELTILQKLHHANLVKLMGVSSDDLGNSFLVYEYAENGSLDECLFPGSSSSSAA
SVIVTSLDWRQRLHIALDVANALQYLHEHTQPSIVHGDIQTCNILLDSRFKAKIAGFSTA
RHATNSLMLKVDVFAFGIVLLELLSGKKATESKDYNDETLIMWKEISRILEVEDNREEKF
RRWMDPKLSFYPVDDALNLAALATACTSEQSAERPKMTDIVFNLCFLAQSSFEMYGPSWT
SGEAEEIVQIVSPVIAR
>Sb_NFP Sorghum_bicolor
MEPRHFCCALLLLLGLRQAGAQDNTNYTVPAQFACNVSSSPPPCDTYVVYRTQSPGYQDL
GSISDLFGTSQARIASANGLSSEDGVLQPGQPLLVPVSKCGCTGGWSFANVTYPIRQGDT
FFNLARVSYENLTLYQLIQNLNPRSVPTSLQVGQEVTVPLFCRCPAPAERSSFITYVWQA
GDTMSQVSKLMNTTEDEIAEANNVTSSSASASLVGQPMLIPVQQRPRLPPLHYAASAGDG
KSRWRRRAVIIGASVSGSVVALAALFVAILALRRYRKKPSMRLGSRFAVNTKLTWSRNQF
GHDSSNSFAHMMKLKGGKLLTGVSEFIDKPIIFLEEEIMEATMNLDERCKIGSTYYRAKL
DGEVFAVKPAKGDVSAELKMMQMVNHANLIKLAGISIGTDGDYAFLVYEFAEKGSLDKWL
YQKPPSALPSSSCCTVATLSWGQRLSIALDVANGLLYMHEHTQPSMVHGDIRARNILLTA
EFRTKISGFSLAKPATADAAATSSDVFAFGLLLLELLSGRRAMEARVGSEIGMLWREIRG
VLDAGDKREAKLGKWMDPALGSEYHMDAALSLAGMARACTEDDAARRPNMTEVVFSLSVL
VQPLTVADGFEKMWQPSSDDNIRMASSVSAR
>Zm_NFP1 Zea_mays
MEPRHFCRALLLLLVVLLLGFRRAGAQDSTNYTVPARFACNVSSPCDTYVVYRTQSPGYL
DLGSISDLFGTSQARIASANGLSSEDGVLQPGQPLLVPVRCGCTGAWSFANATYPIRQGD
TFYNLARLSYENLTEYHLIHDLNPRSEPTSLQIGQEVTVPLLCRCPPARAVQSFITYVWQ
PGDTLSQVSKLMNATADEIAEANNVTSSSVSSASAAGLPMLIPVQQRPRLPPLLYAASAG
EGRSSRSRRRALIIIGASVSGSLVALAALLVAIMAQRRYRRKKPSMRLGSPFAVNTKLSW
SVNQYGHGSSNSFAHVMKGGKLLTGVSQFIDKPIIFVEEEIVEATMNLDERCKIGSTYYR
AKLDGEVFAVKPAKGDVSAELRMMQMVNHANLIKLAGISIGADGDYAFLVYEFAEKASLD
KWLYHNHQKPPSALLPSSSCTVPTTLSWGQRLSIALDVANGLLYMHEHTQPSMVHGDIRA
RNILLTADFRAKISSFSLAKPATADAAATSSDVFAFGLLLLELMSGRRAMEARIGSEIGM
LWREIRAVLEAGDKREAKLRKWMDPALGSEYQMDAALSLAGMARACTDEDAARRPNMTEV
VFSLSMLAQPLSVADGFEKLWQPSSEDNIRIAGSVAAR
>Zm_NFP2 Zea_mays
MELRHFRCCASRLLLLVTLLLGFRRAGAQDSTSYTVPAQFACDVSSPCDTYVVYRTQSPG
YLDLGSISDLFGTSQARIASANGLSSEDGVLQPGQPLLVPVRCGCAGAWSFANVTYPIRQ
GDTFYNLAKASYENLTEYHLIQNLNPGSEPTSLQIGQEVTVPLLCRCPARAERSRGVQSL
ITYMWQAGDTMSQVSKLMNATVDEIAEANNVTANTSASASFVGQPMLIPVRQRPRLPAPL
YAAAAADGKSRSRRRAAVIGASVSGSLVALAALFVAILARRRYRKKPSMRLGSRFAVNTK
LSWSRNQFGHDGSNSFAHVMKGGKLLTGVSQFIDKPIIFVEEEIMEATMNLDERCKIGST
YYRAKLDGEVFAVKPAKGDVSAELKMMQMVNHANLIKLAGISIGADGDYAFLVYEFAEKG
SLDKWLYEKPPSALPSSSCTVATLSWGQRLSIALDVANGLLYMHEHTQPSMVHDDIRARN
ILLTADFRAKISGFSLAKPAMVDAAATSSDVFAFGLLLLELLSGRRAMEARIGSEIGMLW
REIRGVLETGDKREAKLRKWMDPALGSEYHMDVALSLASMARACTEEDAARRPNMTEVVF
SLSVLAQPLSVADGFEKLWQPSSEDNIRIAGSVAAR
>Set_NFP Setaria_italica
MEPRHFRRPLLPLLLAVLLGYRRAGAQADGNYTVPARFACNVPAPCDTYVVYRTQSLGYL
DLGSISDLFGTSRARIASANHLDLASEDGVLLPGQPLLVPVRCGCTGNLSFANVTYPIRP
GDIFYNLAITSYENLTEHNLIHEMNPAAVINNLQIGQEVTVPLFCRCPTRAERTRGVQSL
ITYVWQQDDNMSEVSKLMNTTVDDIAEANNVTSSFASVMGPPMLIPVRQRPQLPPLLYAA
SAGNDKSRSRRRGSLVALAALCVAFLAHRRYRKKASVRLGSRFVSPKLSWAKNQYGLESS
NSFAHMIKGGDNKLLTGVSQFIDKPIIFVEEEIMEATMNLDERCRIGSSYYRAKLDGDLF
AVKPAKGDVSAELRMMQMVNHANLIRLAGISIGADGDYAFLVYEFAEKGSLDRWLYQKPP
PSALPSSSHTVATLSWAQRLSIALDVANGLLYMHEHTQPSMVHGDIRARNILLTADFRAK
ISSFSLAKPATDDAAATNSDVFAFGLLLLELLSGRRAMEARVGSEIGMLWREIRAVLEAA
GDKREAKLRKWMDPALGSEYQVDAALSLAGMARACTEEDAARRPKMAEVVFSLSVLAQPV
SVADAFEKLWQPSSEDNIRIAGSVAAR
>Os_NFP Oryza_sativa
MEHKGLCILAVVIAFQLAGGEAVTDATARARRFACNVSAPCDTFVVYRTQSPGFLDLGNI
SDLFGVSRALIASANKLTTEDGVLLPGQPLLVPVKCGCTGARSFANVTYPIRPRDTFFGL
AVTAFENLTDFVLVEELNPAAEATRLEPWQEVVVPLFCRCPTREELSAGSRLLVTYVWQP
GDDVSVVSALMNASAANIAASNGVAGNSTFATGQPVLIPVSQPPRFPPLTYGAIAADPGA
GKHRHGIIVATSIAGSFVACAVLCTAILAYRRYRKKAPVPKHVSPKLSWTKSLNRFDSNS
SIARMINGGDKLLTSVSQFIDKPIIFREEEIMEATMNLDEQCKLGSSYYRANLEREVFAV
KPAKGNVAGELRMMQMVNHANLTKLAGISIGADGDYAFLVYEFAEKGSLDKWLYQKPPCS
QPSSSSVATLSWDQRLGIALDVANGLLYLHEHTQPSMVHGDVRARNILLTAGFRAKLSNF
SLAKPAAMVDAAATSSDVFAFGLLLLELLSGRRAVEARVGVEIGMLRTEIRTVLDAGGDK
RAAKLRKWMDPTLGGEYGVDAALSLAGMARACTEEDAARRPKMAEIAFSLSVLGQPLSVS
DAFERLWQPSSEDSIGIGNEVAAR
>Bd_NFP Brachypodium_distachyon
MEHRRFGCPLLLLLLVVVLIFRCSEAQDVANGTERFACDVPAPCDTFVVYRTQSPGFLGL
GSISDLFGVSRAMIASANNLTAKDGVLLPDQPLLVPVECGCTGNRSFANVTYPIQDGDTY
YALALTAFENLTDFNIMQQLNPQAPATRLQAPEEVTVPLFCRCPTQAERAGGIRYHITYL
WRPEDDMSTVSTLMNSSKSDIAEANNVTTEFTSPTAQPMLIPVSQPPKLPPLRYDASADG
SGANKRGRGVAVAAGVAGSLVAFAALCVAAFAYRRYRKKKETVVQLGSPYATPKLSWHKH
QQQHNYGLQSSSSLARMMNGGGDKIITSVSQFIDKPIVFGADEIMEATMNLDERCRIGSS
YYRAKLDGEMFAVKPAKGDVSAEMRMTQMVNHASLIKLAGISFGTEGDYTFLVYEFAEKG
SLDKWLYQKPPSSLPSSSSSSSSVDTLSWNQRLGIAFDVANGLLYMHEHTLPSMVHGDVR
ARNILLTADFRAKISNFSVATPAMADAADTSSDVFAFGLLILELLSGRRAMEARVGAEIG
MLWRDIRAVLEAGDKRDARLRKWMDPALGSEFHMDAALSLAGMARACTEEDAARRPKMAD
VVFSLSMLVQPLPVGDAFEKLWQVSSEDNMGIVNEVAAR
>Ph_NFP Panicum_hallii
MEPRHFGRPLLPLLLAVLLGLRRSGAQDDGNYTVPARFACSVPAPCETYVVYRTQAPGYL
DLGSISDLFDTSRARIASTNNLTSEDAALLPGQPLLVPVSCGCTGGWSFANVTYPIRQGD
IFYNLAGFSYENLTEHHLIHQLNPELEPTNLKIGQEITVPLLCRCPTPAERSRGVQSLIT
YVWQQGDSMSQVSKLMNATADDIAEANNVTSSFTSVMGPAMLIPVRQPPQLPPLRYAASA
GDGKSRSRRRGSLVALAAVCVAILAHRRYRKKASVRLGSRFVSPKLSWDKNQYGLERSNS
FAHMIKGGDNKLLTGVSQFIDKPIIFVEEEIMKATTNLDERCRIGSSYYRAKLDGEVFAV
KPAKGDLSAELRMMQMVNHANLIKLAGVSIGADGDYAFLVYELAEKGSLDKWLYQKPPSA
LPSSSCTVAATLSWVQRLSIALDVANGLLYLHEHTQPSMVHGDIRARNILLTADLRAKIS
GFSLAKPATTDAAATSSDVFAFGLLLLELLSGRRAMEARIGSEIGMLWREIRAVLEAGDK
REAKLMKWMDPALGSEYQVDAALSVAGMARACTEEDAARRPKMAEVVFSLSVLAQPLSVA
DAFEKLWQPSSEDNIRIAGSVAAR
>Ta_LYR1A Triticum aestivum
MDPRRFLCCLLLALALASRRCAAQGGAGRFACLVPAPCDTFVLYRTQAPGSLDLGAVSDL
FGVSRAIIASANGFGLDAEGAALLPDQPLLVPVRCGCTGGRSFVNVTYPIRSGDTFYALA
LTGFENLTTPDVIQELNPQAVFNKLNVSQLVTVPLFCRCPTPAERAAGAQLLVTYMWRPV
DTMPEVSNLMGSDVGAIAAVNNVSADFTSTTMLPMLVPVARPPVLPPLQYGASPSTGDPG
ASKGFSGATVAASIAGSLVAVAALCTAIFAYRRYREKKATVHSASRFASPRFCFNQNAYG
IQNSSSIARMINGGDKLLTSVSQFINKPIIFGTEEIMEATMNLDERCRIGSSYYRAKLEG
EVFAVKPAKGDVSAELRMMQMVNHANLIRLAGISIGADGDYTFLVYEFAEKGSLDKWLYQ
KPPSSLPSSSSSADTLSWNQRLGIAFDVANGLLYMHEHTQPSMVHGDVRARNILLTADFR
VRISNFSVATPAMADAAATSSDVFAFGLLVLELLSGRTAMEARVGAEIGMLWRDIRAVLE
AGDKRDAKLRKWMDPALGDEYYLDAALSLAGMARACTEEDAARRPKMADVVFSLSMLVQP
SPVGDAFEKLWQPSSEENIRIVNEVAAR
>TaLYR1D Triticum aestivum
MDPRRFLCCLLLALALAFRRCGAQGAANGTGRFACLVPAPCDTFVLYRTQAPGSLDLGAI
SDLFGVSRAMIASANGLSLDAEGAALLPDQPLLVPVRCGCTGNRSFVNVTYPIRSGDTFY
ALALTGFENLTTPDVIQELNPQAVFNKLNVSQLVTVPLFCRCPTPAERSGGAQLLVTYMW
RPVDTMSEVSKLMNSSASAIAAVNNVSADFTSTTMLPMLIPVARPPVLPPLQYGASASTG
DPGVSKRFSGATVAASIAGSLIAVAALCAAIFAYRRYREKKATVHSASRFASPRFCFNQN
AYGIQSSSSIARMINGGDKLLTSVSQFIDKPVIFGTAEIMEATMNLDERCRIGSSYYRAK
LEGEVFAVKPAKGDVSAELRMMQMVNHANLIRLAGISIGADGDYTFLVYEFAEKGSLDKW
LYQKPPSSLPSSSSSADTLSWNQRLGIAFDVANGLLYMHEHTQPSMVHGDVRARNILLTA
DFRARISNFSVATPAMADAAATSSDVFAFGLLVLELLSGRTAMEARVGAEIGMLWRDIRA
VLEAGDKRDAKLRKWMDPALGDEYYLDAALSLAGMARACTEEDAARRPKMADVVFSLSML
VQPLPVGDAFEKLWQPSSEENIRIVNEVAAR
>TaLYR1B Triticum aestivum
MDPRRFLCHLLLALALAFRRCDAQGAGNGTGRFACLVPAPCDTFVLYRTQSPGSLDLGAI
SDLFGVSRAMIASANGLSLAAEDAALLPDQPLLVPVRCGCTGNRSFVNVTYPIHSGDTFY
ALALTGFENLTTPDVIQELNPQAVFNKLNVSQLVTVPLFCRCPTPAERSAGVQLHVTYMW
RPVDTMSEVSKLMNSSASAIAAANNVTADFTSTTMLPMLIPVARPPVLPPLRYGASPSTG
DLGASKGFSGATVAASIAGSLVAVAALCAAIFAYRRYRKKKATVHSASRFASPRFCFNQN
AYGIQSSSSIARMINGGDKLLTSVSQFINKPIIFGTAEIMEATMNLDERCRIGTSYYRAK
LEGEVFAVKPAKGDVSAELRMMQMVNHANLIRLAGISIGADGDYXFLVYEFAEKGSLDKW
LYQKPPSSLPSSSSVDTLSWNQRLGIAFDVANGLLYMHEHTQPSMVHGDVRARNILLTAD
FRARISNFSVATPAMADAAATSSDVFAFGLLVLELLSGRMAMEARVGAEIGMLWRDIRAV
LEAGDKRDAKLRKWMDPALGDEYYLDAALSLAGMARACTEEDAARRPKMADVVFSLSMLV
QPLPVGDGFEKLWQPSSEENIRIVNEVAAR
>Cp_NFP Carica_papaya
MAATLSSLLPCLTLFTLLLFLSSCHNTALAQDNMKTNFSCSEDSNQSCPAYVAYFARPLE
FMNLINISDLFGVSPISIARSSNLVSEENPLVAGQLLLVPILCGCSGNHYFANITYQIKK
DDTYFLVSTTSFGNLTNWHVVEKMNPSFNATSLQIGVQVVFPVFCKCPSKTQLKNESIEY
FITYVWQPNDDISHVSTKFNASQVHIRAENRYENFSDATDFPILVPVSQLPILSQPDPIP
KQNKLKHKCVISVFASAVFTLLISIFLYSFIYTCHLRKKKGCTSCSLDLVQAKELKRGKI
IQDKLLPGVSGYLSKPIMYETKAIMEATFNFNDNCRIGGSVYKATIDGEILAVKKVNKDV
TEELRILQKVNHANLVKLMGISSDYHGHILLVYEYAENGSLDKWLHSKSSSSSSSSSDPV
SFLTWNQRLNIALDVASGLQYMHDHIEPSLFHRDINTSNILLDSRFKAKISNLSMAWPAT
NCLRRKVDVFAFGIVLVELLSGKRAIQTKNTGGVELLWKDLRVILEVEEKREERLRNWMD
PNLESFYPIDSAVNLAALAKACTLDRAMARPTMAEIVFNLSLLVQASSETFEGSSVTDAE
DHQLISRVKAR
>Tc_NFP Theobroma_cacao
MAISVLSLKSMQVLFFILNYFFASYISAQSPHTNGADFSCSKSSTSCSTYAAYFAQEPDF
LDLQKISDLFGTSPPETARASNLASVDTQLFPGQLLLVPITCGCTRKHYFANITYNIKPG
DTFYIVSTTTFENLTNYTAVEDMNPDRDPRKLKVGDKVVFPLFCKCPSKDQGNGSTEFFI
SYVWQPNDSVWSVSAKFNASPLDIVDENKLNSYQNISLRVIPPLMIPVLKLPVLSQTHLS
PLRGNKSKHQRILIVVISTVGSLFVFLLAAWLTYERKKIFKRNGSSLETVGLITEKALTK
SQSFQPQIIQNKLLPGVSGYLGKPVMYEVDVIMVATMNLNEHCRIGGSVYRAIIDGKLLA
IKKTKDDVTEELKILQKVNHANLVKLMGVSADSDGNCFLVYEYAENRSLDKWLHPKSSSS
SSHVAFLTWSQRLHVALDVANGLQYMHEHTQPNIVHRDIRTSNILLDSTFRAKIANFFMA
RTTTNTVMPKVDVFAFGVVLLELLSGKEAMATKENGEIFLLWKNLREVLEIDEKKEKRLR
TWMDPNLESFYPIDGALSLATLAMACTQENPLARPSMAEIVFSLSVLIQSSFETSEGSWA
SGIETELAQIINPVIAR
>Gr_NFP Gossypium_raimondii
MAISFLSHQWQSLQVVFFVLNYVFASYIRAQPSSSNGADFWCSRSSAPCPTYTAYFAQEP
DYLDLQNIAKLFGTSPQEIARASNLVSEDTRLFPGQLLLVPIICGCTRNHYFANITYDIK
FGDTYYIVSTTVFEHLTNFTTVGDMNPSLDPKSLQVGDKVVFPLFCKCPSKAELKNETEY
FISYVWQPNDDIWSVSAKFNASAPAIIDENKLNDYQDISLAVIPPLMIPVSDLPVLLQTQ
FSGGSKSKHRGGLIVVLSIVGCLLVLAGVVIHKRKKVFRRNGWSPETVGLIPVKDLTKSE
SFQPKIIQDKLLPGVSGYLGKPIMYEAHVIMGATMNLNEHCRIGGTVYRATIDGKLLAIK
KTKDDITKELKILQKVNHANLVKLMGVSADSDGNCYLVYEYAENGSLDKWLHPKSSCSSS
RAAVLTWSQRLQVALDVANGLQYMHEHTQPNIVHRDIRTSNILLDSTFKAKISNFSVTET
IANAIMPKVDVFAFGVVLLELLSGKKAMTTKENGEIFMLWKQIRQVLEIEEKREKRLRKW
MDPNLESFYPLDSALSLAVLAMACTQENPLARPSMAEIVFSLSVLIQSSFEISEGSWGSG
IETELDQMIVPVVAR
>Egut_NFP Erythranthe_guttata
MAVSLKNPFLITISSMFLLLTTASAQLPNNTATADSPQSCNTYITYRVKPPYSNLGAISD
LFGISRLDISTATNLASEDARLIPDQILLIPIKCTSNGTHYFSNVTYRIKKEDSFYSVST
RPFQNLTNFITVEETNPTMNPNNLTIGVEAVFPLLCKCPRKSYSESGIRYLITYVWQPSD
DLLSVSTMFQSEVSDIVTENNNRNFTASICLPVFIPVKSPFLLQVFHSSPSNNKHKHRLI
FLIAISSGFAALFLGFVGLGVYFYLLYKKKKTFLPQTSSDSDIIRPDKNSTFGPKITQGK
LLPGLSGYLDKTILYDFHVIMKSTTNFAERNRIGGLVYKAIIEDQVFAVKKTRDSSTEEL
QILQRVNHANLVKLMGVSSDKDGNFFVVNEYVENGSLDKWLFSTVGSLSWTQRLIIALDV
ANGLQYMHEHTQPSIVHKDIRTSNVLLDSNFRAKISNFSAARSVSCSVMLNIDVFSFGVL
VLELLSGKNVMTTTRDGESLMLWKEVKGILDGGDLIRRERLTEWMDPNLERSSYSIDDAL
SLAFLARACTAEKAAERPKMAEIVFNLCVLAQSSSPMSENSSVSKFEPDEVSPVINSVIA
R
>Si_NFP Sesamum_indicum
MAISRNTSLGIYYLFLIFVISIVTAQFPNNTAGTEFTWSAGSPLSCNTYVTYRARQPYSD
LGSISDLFGISRMDIASATSLTSENHSLFPDQLLLIPIKCTSNGTHYFSNVTYRIKKDDI
FYSVSIKPFQNLTNYYVVEEMNPMLNPNNLTIGVEVVFPLLCKCPKKSYTEKGIKYLITY
IWQPGDQMLSVSSMFNASISDIVMENNNRNFSAAICLPVLIPVKSPILSQLFPSSAAHRK
SKHRWVLIAISSAVIALLIVFSGLVAYFHVLYKKKKTLARNVFSVGTSDLIRAYKVSKGE
LFEPKTIQDKLLPGVSGYLGKPIVYDLNVIMKATMNLSERYRIGGSVYKAMINDQVLAVK
KTRDAAEELQILQRVSHANLVKLMGVSSDDYGNFYIVYEYVENGSLDKWLSPKVSASSAR
VESFSWNQRLLIALDIANGLQYLHEHSQPSIVHKDIRTSNILLDSNFKAKIANFSAARPA
TCSIMLKIDVFSFGVVLLELLSGKKVMETKDNGEVVMLWKEVKEILDIEDQRKERLRRWM
DPLLKSSYPIDDALSLAILARACTSEKSSERPRMAEIVFNLCVLIQSSPQMSEESWVSKF
EAEEVLPVTNPVIAR
>Lu_NFP Linum_usitatissimum
MVVISHLILVLLIFHFKTLITSQPPPITDFSCSTYGEPTHPCDAYVSYHVQSPNFLNLGN
ISDLFGVSRLSIATASNLASEDSPLVLDQLLLVPIECGCTGNSSFANLTYQIKGGDNFYL
VSITSLENLTNWQVAELLNPDLPPTLLHPGDHVVLPIYCQCPSRTLKDNGIEFLITYVWR
QGDDLQTVAHKLDASVNDIGLANNYMNFSEAVNRPVLVPVTRLPVLVPINPSSRQRRDSK
LHWIIVVVASTVAALLILYLGAFLLGFQSSCHKKKLLVRKNSNLATDELMHAKKLKGIIS
FEHKAIHDNRLPGISGYLNKPTIYNVNLILESTLDLHDHYRIGGSIYRASIDGRVLAVKK
INGEAAVELQILQKVNHANLVKLMGVSTELEGYFFLVYEYAQNGSLDKWLFRKSAPSTSG
SLSFLSWNRRLQIALDVANGLQYLHEHVQPSIAHRDIRSSNILLDSRFRAKIANFSMAKS
AVDSITTKLDVFAFGVVLLELLSGTKSMVTKENGEIVLMSKEIKTVLEVAEKRVNSLRNW
MDPNLENLYPIDGALSLAVLARACTLEKPSARPSMAEVVFNLTVLTQSPTDSLEEAWPSR
LEGQEILHMCSPLTAR
>Ma_NFP Musa_acuminata
MEFSPVSLLLILHFFLPLHVSSQTINTNTTLFSCSSNTSMSCSTFVLYRTQPEYTDLGSI
SDLFGVSRLSLEEANDLRSEEVTLPADQLLVVPVECGCTGNRSSANITYTIKEGDNFFLV
STNAFGNLTDYHLVEDLNPTLEPTSLRPGQEVIVPVYCKCPEKTQLDRGIKFLVTYVWSA
EDTVFQLSKKMNSSRDAMEATNNYRNFSAAVFHPILIPVPEKPHLPLLLYNTTPPAVDRS
SKSNRKAIIVSTMAGAALAVVIWSLLLLVCTKFCHKTPIIGTRSAADLLTRNQSMSKGKK
LLAGVSQFIDKPLMYEIKDIMEATMNLSEALRIGSLVYQAILNGEVYAVKQAKGHVAEEM
RISQIVNHANIIKLAGFSIHEDGRIFWVYEFAENGSLDKWLFANPSSSNSTCHLSWRQRL
NIALDVANGLQYLHEHTRPSMVHRAIKTSNILLDAHFKAKISNFSMAKPATIGIRPSRDV
FAFGVVLLELLSGKEEAIEAAEVRVLSREIRTVLEAEEERAERLRRWMDPNLKGLYPLDG
AITLATMARACTTEDSTERPRISEIVFGLSVLSQSCTDPFERASMMTNSGERLPIKDIVV
AR
>Acom_NFP Ananas_comosus
MRSQFERKLGDFFKHQIESDTSSAYGDGFRAGNVSVLRTYVAYRTQLPNYADIGAISDLF
GVSRLSIAKANNLSSEDGTLLPDQLLLVPVSCGCTANRSFANMTYEIAKGDSFYLVSIRA
FENLTDYNAVEEFNPSLDPSHLKVGQEVIFPLYCKCPSKIQVDQSINFLLTYVWQASDQI
DQVSKLMNSSTNAMLSENNYRNFNNSVARPVLIPVSELPRLPTPIYDTTTHVSQQNARSD
RTTIVAWSMVGVILALVILGVLACYCKDHHNKVFTCNRSEVTDLLGFSKTSDNLAFSPAI
KGDKLLTGVSQFIDKPVFFDNMSLAEATMNFDDSYRIGSSVYKAEIGGEVYAVKKAKGEV
AEELKILQFVSHANLVKLEGVSSDENGDCFLIYEFAENGSLDKWLFRSPSSSSSSSSAFL
SWKQRLSILLDVASGLQYLHEHTRPSIVHGDVRARNILLSADFKAKISKFSAARMVAGGA
TASADVFAFGILILEVISGRRAMESGEGGNMRMLWEEIRTVLEAEEMREHRIKKWMDPSL
EGFYPTDGAISIAVLARACAQENYCQRPSMTEIVFSLSVLDQLCSCPFDRASMPNSEENT
PVKAAIASR
>Ac_NFP Aquilegia coerulea
MPDQHAVGTASSVSLVTAQTPPENGTDFSCAVDSPPSCDTYVVYRAQSPDFLYLGDISDL
FGVSRSDIKKASNLVSEEFQLVPDQLLLVPISCGCTGNNYSANITYQIKKGDSFYLVSVH
AFENLTNYHVVMDMNPTLNPTLLQIGTQVIFPIFCKCPTKTQFNEGIKHFLTYVWQTNDD
VLSVSSRLNASPVDVRTQNNYSNFSDAVRLPILIPVSELPVLVQPTRPSLKSNRHRIFRI
AIWTGAGAFFSVVSCLLILAYCKWYKRKTQDPEGVSLENIDLAQLKKGSKDDIMSPRTMQ
DKLLPGVSGYLGKTIMYETKVIMEATMNLNECYRIGGSVYKGTIKGDVFAIKKTKEDVAE
ELKILQKVNHANLVKLIGVSMDTDGNRFLVYEFAENGSLDRWLHPKASTSSTSVSFLTWS
QRLNIALDVATGLQYMHEHAQPSIVHMDIRTSNILLNSKFKAKIANFSMARTATNSVMPK
ADVFAFGVVLLELLSGKKAMQTKEGGQIVMLFKELRGIMEVEETREEKLRKWIDPNLENF
YPIDGALNLAALAQACTRDKSSTRPSMGEVVFNLSVLTQSSYETLEKSWTRGVEAEDSIE
TISPVKAR
>Atr_NFP Amborella trichopoda
MAISCFLVLVFLFSLFALETQSQTLTNQTDFSCDSTESCHTYVLYRAQVPEFSDLGNISD
LFGVSRLSIMRASNLTAEVVTLSQNQQVFVPILCGCTGNHSYANISYQIQKSDSFYLVST
YKFENLTDYQAVGDLNPNLNPINLWVGTEVIFPIYCKCPSKTQVQNGTNFLITYVWQKGD
NIVEVSKRLNTSVERIEDANKYRNFTAAMDLPVLIPVDQLPVLSQPPSGSTPDSSLLLTD
NHDDHQVLIIFLSAMVSFLVLVLGFLVFLIYTQHKRSKPLVLEGSSFESMIRSNLKKNNK
VENLSPRTPKEKRLVEVSDCFDKPVVYQKSKIMVATMNLSEDCRIGRSVYKAIIDGKCFA
VKQCRGHITEEINIPQKFNHVNLVKLAGISMESEWNCFLVYEFAENGSLDKWLYQTILSP
PSSISFLSWRTRLTIALDVANGLQYMHEHTRPSIVHRDIKARNILLTDQLKAKISNFATA
RAVTSSVTPKVDVYGFGVLLLELLSGRKNMDTQEECEKVNLLKELRGILEVEERREERLR
QWLDPKLQGFYHFESALNLATMARACTWEKASERPSMAEIVLNLSVLIQSCPDSFEASWA
AQEEATEDDEHNITPVRAR
>Mn_NFP Morus_notabilis
MEMSFLFTCTFCLLLLFFVTQISAQSPSTPTTGTNFSCSANQGASCDTYVAYFAQEPDFM
DLKSISDLFGVKSSLISEASNLVTETTKLIPGQLLLVPVTCSCNGSHYFANISYEIKMGD
SYFIVSRYFFENLTDWHVVLVTNPSLNPNLLKIGTKVIFPLFCGCPSKSQTEKGIKHLIT
YVWQPTDDIFQVSTKFNTSEVDIINENNYRNFTDAVGSPLLIPVPRLPALSQPHPSNRKS
AFKHRWILITVISSAGALLCFLATFLVYTVGLYEKMKLFNRNDSSLESSDLVRMKKLSKT
EKFEVQAKQDKLLPGVSGYLGKPIVYDIQTIMEGTMNLDELCRVGGSVYKAMIDGKVLAV
KKAKEDIKEELQILQKVNHGNLVNLLGISSNSEGNFFLVYEYTENGSLDKWLHSKSPTSS
SSMGFLTWNQRLHIALDVANGLQYLHEHTQPSIVHRDIRTSNILLDTKFKAKIANFSMAM
PAANSTTPKVDVFAFGIVLLELLSGRKALVTKENTGEIVMLWKEAREVLEVEEKRGENVR
KWMDPKLESSYPIDGALSLLTLAKACTEERSTERPSMGEVVFSLSVLTQPFSETLVEASW
TYTLEAEEVVQITNPITAR
>Ns_NFP Nicotiana sylvestris
MGVPLVSLFYNLFLFLILSSSNITAQTSSTDTDFSCSINSSLSCDTYVTYRARPPNYFDV
GSISDLLEVSRLSIAKATGLVPEDTELFPDQLLLVPVKCYCNGSHYFSNVTYQIKKGDSF
YSASVGAFENLTNYHVVQDMNPTLDPTNLTVGVEAVFPLRCKCPAHSDLEKGLQYLVTYV
WQPWDDLLPVSNMFGASAADILAANNYRNFTAAICLPVLIPVKFPIILQSYPSPTSSRKS
KRGWILIAVLSSMGFLVVFSLCLMVYMRLLHEKRRTLARNTSTLESSDLIQTKKASKNEI
LEHKTIQDKLLPGVSGYIGKPIMYDLKIIMEATRNFNERYSIGGSVYKATINDQVVAVKK
TNRASEELMILQKLNHANLVKVMGVSSDNHGNFFLVYEYAENGSLDKWLFPGSSASGSVV
SLGWSQRLHIALDVANALQYLHEHSQPSIVHMDIRTNNILLDSRFKAKIASFSTATHAIN
SMMLKVDVFAFGLVLLELLSGTTAMESKENDEILMLKEIKGILDVEDNREEQFRRWMDPK
LSFYPIDDALSLAALAKACISEKPTERPKMTDIVFNLSFLTQSSFEMYGRYSTSGEAEAA
FQIVSPVIAR
>Csa_NFP1 Cucumis_sativus
MPLYFMPARAFVVVLFFFSLCYLNSSVVGSTCDLKSVCKTYVTFFAKSPDFLDLESVSDL
FGVRPSLIADASNLNAEDGRRDLFPGELLLIPVNCTCNGNQYFANVTYQIKEGDVYYTLA
MTSFQNLTEWHVVNASNPNLDPNLLHKGDEVTFPLYCKCPSKTDIEKHTNYFITYIWQPT
DNISVVSNEFNVSSDSVLAENNYTNMKDAANLPVFIPLSRLPLFSHVNPNETKTNGKHRR
IIVVLISVGSSIFLVILIVGLVCACFVRKNKKSVKWNKVSVEIGNSPIRNKGFGAKIELK
DDRLLPKVSDYLSKPIMYDINVIMEATKNLNRCNRVGGSVYRATIDKQVVAIKKSKEDIT
EELNILQKVNHVNLVKVIGFSTDVNRSCFLVYEYAENGSLDKWLSSSSLPILTWDQRISI
ALDVANGLQYMHEHIQPSIVHRDIRTSNILLDSRMKAKITNLSMAKPALNTISHKIDIFA
FGVVLLELLSGRNATEMKGSGEVVMLWKVIREVMDGEEKKEGGLRTWMDPKLENFYPIDG
ALSLADLAMQCTHDLPMVRPSMAEIVFNLSVLTQSSSLISLETSWVLVLKMMKLKSLRS
>Csa_NFP2 Cucumis_sativus
MAKPTSFLLQFTLLVCFTAIHGRAEITSSSCDAYVSYFTKSSQFFDLHSISKLFGVKALK
IAKASNLESDKTPLFDGQLLFIPVTCNSTTNGNNSFFFSNTTYKINQGDTFYLVSTSFFE
HLCDSDIVVKMNPSLNPNNLSVGVEAVFPLFCKCPSKENLEQGIQFFITYVWQLTDVVSG
VRSIFNVSKDANLEDVKGVKLTNFVAGEALFIPLSKLPLLSQSPPQRKKIKHLVIVVGGV
ALGVGFLLVAYVFFIYKKMKLPIWGNSIKMKMKQNGQLLPLPPPPVVSDYLGRPILYDYK
VIMDATMSFNEGFKIGKSVYKAIINGQISVIKEAKPDSTEELMILQKVNHINLVKLVGFS
SDDKENFYLVYEFAENGSLDKWLYSSSEASSSNLTWSQRLNIALDVANGLQYMHDHTQPS
IVHQDIKTSCILLDLRFRAKISNLAKARPAVDSLSTKVDVFAFGVVVLKLLSGKKALKCT
VNEEVGNLCKEIRDVLDNEEGREDKLRDWMDSKLKDCYPIEGALSLAVMARACTQDEPLS
RPSMAEIVFNLCVLAESSPEKVEKSWVSLLEADEIGHSHSPIRAR
>Cmel_NFP1 Cucumis melo
MAMMALHFMPARAFVVVLFFFSLCSSNSSVVGSSCDLTSVCKTYLTFFAKSPDFLDLDNV
SDLFGVRRSLIADASNLNAENGRRLFPGELLLIPVNCTCNGNQYFANITYQIKEGDVYYT
LAMTSFQNLTEWHLVNASNPNLGPSLLHKGDEVTFPLYCKCPSKTDIEKRINYFVTYIWQ
PTDNISVVSNEFNVSSDAVLAENNYTDMKDAANLPVFIPLSRLPLFSHVSPNETKTNGKH
RKIIVVLISVGSLIFIVVLIVGLVCAHFVHKNRKSVKWNKVSVEITSTPTRNKGFGAKTD
LKDDRLLPKVSDYLSKPIRYDINAIMEATKNLNRCTRVGGSVYRATIDKQVVAIKKSKED
ITEELNILQKVNHVNLVKVIGFSTDVNWSCFLVYEYAENGSLDKWLSSSSLPTLTWDQRI
SIALDVANGLQYMHEHIQPSIVHRDIRTSNILLDSRMRAKITNLSMAKPALNTTSHKIDI
FAFGVVLLELLSGKNATEMKGDDDAVMLWKVIREVMDGEETKEGGLRTWMDPRLKNFYPI
DGALNLIDLAMTCTHDLPMVRPSMTEIVFNLSVLTQSSSLISLERSWVLGLESIEISEKV
DTVLAR
>Cmel_NFP2 Cucumis melo
MAKPTIFLLSFTLLVCFTAIHGRVEITSSPCDTYVSYFAKSSQFFDLHSISKLFGVKALE
IAKASNLESDKTPLFDGQLLFIPVTCNSTTNGNNSFFFSNITYKINKDDTFYLVSTSFFE
NLCDSDIVVKMNPSLNPNNLSVGVEAVFPLFCKCPSKENLEQGIQIFITYVWQLTDVVSG
VRSIFSVSKDANLEDVKGAKLTNFVAGEAVFIPVSKLPLLSQSPPQRKKIKHLVIVIGGV
ALGVGLLLVAYICFIYKKMKLPIWGNSIKMKMKQNGQLILPPPPPPVVSDYLGRPILYDY
KVITDATMNFNEGFKIGKSVYKAIINGQISVIKEAKPDSKEELMILQKVNHINLVKLVGF
SSDDKENFYLVYEFAENGPLDKWLYSSSEASSSNLTWSQRLNIALDVANGLQYMHDHTQP
SIVHQDIKTCCILLDLRFRAKISNLAKARPAVDSLSTKVDVFAFGVVVLKLLSGKKALKC
TENEEVGNLCKEIRDVLDNEERREEKLRDWMDSKLKDCYPIEGALSLAVMARACTQDEPL
SRPSMAEIVFNLCVLAESSPEKVEKSWVSLLEADEIGHSHSPIRAR
>Lsat_NFP Lactuca_sativa
MKLITMAFSFLPFLAFSVFFIFNPCIVSATSADTNFSCSADSPPTCQTYLTYRARSPYMD
LGNISDLFDVSRLSIAEASNLTSENQEIVFNQLLLIPITCSCNGSIYFSKVTYSIKKGDS
FYVAATSVFQNLTDYHYVQDMNPSLNPTNLTVGDQVVFPLLCKCPTKLQKTQDKYLITYI
WQPEDKLSPVSSIFNTSSYDIDKENNFRNFTAAVCLPVLIPVSELPIFPPPPHLDNHLSD
VKSQKSKKLRLVFIALGTIGSFFLFILLLFMVYKYRSRKIKRIMARNESSFEFTDLLHMK
KGSKVEGFEPTTKNNQDKLLPGVSGYLSKPIMYDRKEIMEATMNFSERYRIGGSVYKAVI
QGQIVAVKKFRDATEELKILQRVNHTNLVKLMGISSDFDGNCYLVYEYAENGSLDKWLFP
LSSSSSSSSGSVVFLSWSQRLNLALDIANALQYMHEHSQPSIAHRDLRTSNILLDSTFKA
KIGNFSAARPAISSIMLKVDVFAFGVILMELLSGKKAMETREDGEICMSWKEIKKILEVE
EERREENLRLWMDPNLGSFYPIEGALNMAVLARACTSEKSANRPGMSEIVFNLSVLAQSS
SDMYERCWTSPETEDPHLISPVVAR
>Jr_NFP Juglans_regia
MLNIMDISLLTSQVLFLLTLFFSISDITAQSNFSCSVDSPSSCETYVAYFPQPPNYLNLG
NVSDLFEASSSSIAKASNLVSGVNETKLFPGQLLLVPVTCGCTAKRYFANITYQIKKDDS
YYLVSVNSFGNLSNWNDVQGLNPTLNPNLLQIGVEVIFPLFCKCPSETHLKNGISYIITY
VWQPTDDVLQVSAKFNASLENIASENGYRNFSTAVSLPVMIPVSQLPALSQIYPTEQSHE
GSHSKRPWIIILIVSLGGAMLIFLLTALLVHSHRSRQRKKEMKRVGSSLENSVLIKMKEQ
SRRENFEPKITQGKLLPGVSGYLSKPIMYETKAIIEATANFDEHCRIGGSVYRATINGQI
LAVKKTKEDVTEELKILQKVNHANLVRLMGISSDTDGNRFLVYEYAENGSLDKWLHSNSS
SSSVILTWSQRLNIALDVANGLQYMHEHTQPTIVHRDIRATNILLNSGFKAMIAKLSLAR
SATNSAMPKVDVFGFGVVLLELLSGKRAMETKENGEVALLWKDIRWILEVEDNREERLRS
WIDPNLESFYPIDGAISLATLARACTLDKSMERPSMGEIVFNLSVLTQSPSETSERSWTS
GAEGDQVIHIISPVTAR
>Klax_NFP1 Kalanchoe_laxiflora
MAASANFSCSSESPTWCSTYVTYHATSPGFMNLKNISELFTVNPASIAHASNIASERAKL
SPGQVLFIPITCGCTGTRYFANITYHIRKTDSFFLLSTALFQNLTDYVAVESMNPSLNPI
TLQIGDEVVIPIYCKCSEKNHSWSGGRNFLITYVLQPGDDLPTLSSLFKTSPDDITSENN
FTDFVTASGLPILIPVSELPVLPQTRLKSKTGVKKLILVIITSIFGALAVLVLASFLVYM
QRASRRTSGKALGRSDSSLETSGFLKMRKNLPHETILGPKMMAQDKLLPGLSSYLGNPIA
YDRRLILEATGNLSESCRIGGSVYKAMINNEQVAVKKVCEDSNEELKILQKLNHANLVKL
MGASTDLNGNRLLVYEFAENGSLDRRLFFEPSSLPPSSKPVGLLTWHQRLQIALDVAHGL
QYLHEHTQPSIVHSDIRPSNILLGSGLRAKISNFSSARPAMSSVSPKVDVLGFGVVLLEL
LSGKRGMEMKESGETVMLSEEIRGVMEVGEQREERRLRLWMDPRLEGSYPVEGAMSLAGL
ARACTLDKSSARPSMTEVVFILSVLAHSPSTFETSWASGEEDETKMVRPVVAR
>Klax_NFP2 Kalanchoe_laxiflora
MAASANFSCSSESPTWCSTYVTYHATSPGFMNLKNISELFTVNPASIARASNIASEKAKL
SPGQVLFIPITCGCTGTRYFANITYHIRKTDSFYLVSTALFQNLTDYVAVESMNPSLNPI
ALPIGDEVVIPIYCKCSEKNHSWSGGRNFLITYVLQPGDDLPTLSSLFKTSPDDITSENN
NFTDFVTASGSPILIPVSELPVLPQTSLKSKTGVKKLILVIITSIFGALAVLVLASFLLY
MQRASRRTTGKAFGRSDSSLETSGFLKMRKNLPHETILGPKMMAQDKLLPGLSSYLGNPI
AYDRRLILEATGNLSESCRIGGSVYKAMINNEQVAVKKVYEDSNEELKILQKLNHANLVK
LMGASTDLNGNRLLVYEFAENGSLDRRLFFEPSSLSPSSKPVGLLTWHQRLQIALDVAHG
LQYLHEHTQPSIVHSDIRTSNILLGSGLRAKISNFSSARPAMSSVSPKVDVFGFGVVLLE
LLSGKRGMEMKESGETVMLSEEIRGVMEVGEQREERPLRLWMDPRLEGSYPVEGAMSLAG
LARACTLDKSSARPSMTEVVFNLSVLAHSPSTFETSWASGEEDETKMARPVVAR
