# Supplementary material for: Evolutionary History of Plant LysM Receptor Proteins Related to Root Endosymbiosis
Source: Front Plant Sci. 2018 Jul 4;9:923. doi: 10.3389/fpls.2018.00923 (PMC6039847; doi:10.3389/fpls.2018.00923)
Supplement: DATA SHEET S1 — Protein sequences, whole protein, LysM and kinase domain alignments, and tree files. [file Data_Sheet_1.ZIP › Supplementary data/NFP.tree]

(Mt_LYR1:0.1606719475,(Lj_LYS11:0.1468679032,((((((Mt_NFP:0.1008913643,Ps_SYM10:0.0551644737)99.2/100:0.055280,Ca_NFP:0.0831066350)100/100:0.084467,Lj_NFR5:0.1733391292)93.9/89:0.028675,((((Gm_NFR5a:0.0346680054,Gm_NFR5b:0.0238614488)88.8/100:0.009488,Pv_NFP:0.0903860133)91.4/99:0.016162,Cca_NFP:0.0673094359)100/100:0.076265,Lan_NFP:0.1996187249)18.2/60:0.014058)91.8/80:0.028331,(Aip_NFP:0.0082228588,Adu_NFP:0.0087479549)100/100:0.249910)99.3/100:0.077995,((((((((((Pan_NFP1:0.0065013552,Prig_NFP1:0.0016174116)75.3/99:0.001592,Prug_NFP1:0.0049135619)100/100:0.042277,(Tlev_NFP1:0.0165105844,Tori_NFP1:0.0115992304)66.4/99:0.002794)100/100:0.138955,Mn_NFP:0.2021615173)100/100:0.108367,Zj_NFP:0.2505499882)95.1/99:0.037388,((Pp_NFP:0.0628583090,Md_NFP:0.1130785719)98.6/100:0.047988,Fv_NFP:0.2043506875)100/100:0.135437)94.6/98:0.039844,(Pan_NFP2:0.0052620941,(Prig_NFP2:0.0000025815,Prug_NFP2:0.0017656626)64.2/96:0.001880)100/100:0.489394)81.7/76:0.018823,((Cp_NFP:0.3816277682,((Csa_NFP1:0.0469194368,Cmel_NFP1:0.0712614401)100/100:0.472146,(Csa_NFP2:0.0305265535,Cmel_NFP2:0.0204973913)100/100:0.606969)94.2/92:0.103984)73/67:0.046913,Jr_NFP:0.2535667079)81.8/52:0.021381)76.1/38:0.010755,(((((Pt_NFP1:0.0194056957,Pe_NFP1:0.0426110686)100/100:0.107036,(Pt_NFP2:0.0102483284,Pe_NFP2:0.0282875070)100/100:0.069403)100/100:0.150315,((Me_NFP:0.1137870934,Rc_NFP:0.1282266019)98.5/100:0.052421,Lu_NFP:0.4613318117)92.6/99:0.035414)100/100:0.084509,(Vv_NFP:0.2325983495,((((((St_NFP:0.0370375104,Sl_NFP:0.0311528394)99.9/100:0.090784,Ns_NFP:0.0832948519)100/100:0.185752,(Egut_NFP:0.3341902509,Si_NFP:0.1306390394)100/100:0.186421)93.9/99:0.047739,Lsat_NFP:0.3688712509)94.5/97:0.068174,(Klax_NFP1:0.0150822313,Klax_NFP2:0.0132347597)100/100:0.575213)89/51:0.047432,(((((((Sb_NFP:0.0708950887,Zm_NFP2:0.0453649164)84.2/99:0.015324,Zm_NFP1:0.0441955203)100/100:0.072280,(Set_NFP:0.0555577800,Ph_NFP:0.0734673570)91.1/98:0.021193)98.8/100:0.069776,(Os_NFP:0.2140656293,(Bd_NFP:0.1303769888,((Ta_LYR1A:0.0346447061,TaLYR1D:0.0092996713)94.5/100:0.017982,TaLYR1B:0.0079691547)100/100:0.142820)99.5/100:0.070986)95.5/100:0.056888)100/100:0.484749,(Ma_NFP:0.4254999098,Acom_NFP:0.4657382478)26.7/59:0.063630)99.8/100:0.181643,Atr_NFP:0.5329037148)99.6/99:0.127508,Ac_NFP:0.2975870767)82.8/64:0.050609)51.4/60:0.021343)96.1/93:0.049804)87.8/72:0.018534,((Ccl_NFP:0.0076571304,Csi_NFP:0.0035906602)100/100:0.180175,Eg_NFP:0.4664385670)78.6/68:0.033979)86.5/75:0.013022)80.4/56:0.027799,(Tc_NFP:0.1102371507,Gr_NFP:0.1522509829)100/100:0.207052)100/100:0.229700)100/100:0.159462)100/100:0.109839,Ca_LYR1:0.1012343516);
