# Supplementary material for: Evolutionary History of Plant LysM Receptor Proteins Related to Root Endosymbiosis
Source: Front Plant Sci. 2018 Jul 4;9:923. doi: 10.3389/fpls.2018.00923 (PMC6039847; doi:10.3389/fpls.2018.00923)
Supplement: DATA SHEET S1 — Protein sequences, whole protein, LysM and kinase domain alignments, and tree files. [file Data_Sheet_1.ZIP › Supplementary data/NFP_clean.aln]

>Mt_LYR1 Medicago_truncatula
MVSSFFH------TLIFFSATHILLQLPQANGKNFSCTLNSSPSCDTYVA
YFANSPNFLTLTAISDIFDTSPQSIARASNIKDENMNLIHGQLLLIPITC
GCNGNGSFANISHLIKESESYYYLSTISYQNLTNWQTVEDSNPNLNPYLL
KIGTKINIPLFCRCPSNY-FAKGIEYLITYVWQPNDNLTLVASKLGASPK
DIITANNFQNFTVAINLPVFIPVKNLPALSQSYYSSERKRINHFSIISIG
ICLGCTILISLLLLL-FYVYCLRKRKACENKCVPSVEIT-----------
---------DKLISEVSNYVSKPTVYEVGMIMKATMNLNEMCKIGKSVYK
AKIDGLVLAVKNVKGTVTEELMILQKVNHANLVKLVGVSSGYDGNHFLVY
EYAENGSLYNWLLSE-------FCTLSWSQRLSIAVDIAIGLQYLHEHTQ
PCIVHRNIKSSNILLDSKFKAKIANFSVARTTKNPMITKVDVLGYGMVLM
ELITGKKFLSYSEHSEVNMLWKDFKCVFDTEQKREEIVRRWMDPKLGRFY
NVVEALSLFTLAVNCIEEQPLLRPTMGEVVLSLSLLTQPSPTLLEVSWTY
GLDV-EVAEMVTPIIAR
>Lj_LYS11 Lotus_japonicus
MTSFFLFTNTLFLLMMFFSTHHILAQLSHTNGTNFSCPVDSPPSCDTYVT
YFAQSPNFLTLTSISDLFDTSPLSIARASNIKDENQNLVPGQLLLVPVTC
ACSGSNSFSNISHMIKEGESYYYLSTTSYENLTNWETVQDSNPNYNPYLL
PVGIKVVIPLFCKCPSNYHLNKGIEYLITYVWHNNDNVSLVASKFGVSTQ
DIISENNFQNFTAATNFPILIPVTQLPSLSQSYSSSERKRSNHIHIISIG
ISLGSTLLIALLVLV--SVTCLRKRKSSENKSLLSVEIA-----------
--------GKKLISGVSNYVSKSILYEFRLIMEATLNLNEQCKIGESVYK
AKLDGQVLAVKKVKEDVTEEVMILQKVNHLNLVKLMGVSSGHDGNHFLVY
EFAENGSLHNWLFSNS---STGSRFLTWSQRISIAVDVAMGLQYMHEHTQ
PSIVHRDITSSNILLDSNFKAKIANFSVARTSINPMILKVDVFGYGVVLL
ELLSGKKSLTNNEI-------NHIREIFDLKEKREERIRRWMDPKIESLY
PIDDALSLAFLAMNCTSEKPLSRPTMGEVVLSLSLLTQHSPTTLERSWTC
GLDV-DVTEMQTLIAAR
>Mt_NFP Medicago_truncatula
MSAFFLPSHALFLVLMLFFLTNISAQPLYISETNFTCPVDSPPSCETYVA
YRAQSPNFLSLSNISDIFNLSPLRIAKASNIEAEDKKLIPDQLLLVPVTC
GCTKNHSFANITYSIKQGDNFFILSITSYQNLTNYLEFKNFNPNLSPTLL
PLDTKVSVPLFCKCPSKNQLNKGIKYLITYVWQDNDNVTLVSSKFGASQV
EMLAENNH-NFTASTNRSVLIPVTSLPKLDQP-SSNGRKSSSQNLALIIG
ISLGSAFFILVLTLSLVYVYCL--KMKRLNRSTSSSETA-----------
---------DKLLSGVSGYVSKPTMYEIDAIMEGTTNLSDNCKIGESVYK
ANIDGRVLAVKKIKKDASEELKILQKVNHGNLVKLMGVSSDNDGNCFLVY
EYAENGSLEEWLFSESSKTSNSVVSLTWSQRITIAMDVAIGLQYMHEHTY
PRIIHRDITTSNILLGSNFKAKIANFGMARTSTNSMMPKIDVFAFGVVLI
ELLTGKKAMTTKENGEVVILWKDFWKIFDLEGNREERLRKWMDPKLESFY
PIDNALSLASLAVNCTADKSLSRPTIAEIVLCLSLLNQPSSPMLERSLTS
GLDA-EATHVVTSVIAR
>Ps_SYM10 Pisum_sativum
MAIFFLPSHALFLALM-FFVTNISAQPLQLSGTNFSCPVDSPPSCETYVT
YFARSPNFLSLTNISDIFDMSPLSIAKASNIEDEDKKLVEGQVLLIPVTC
GCTRNRYFANFTYTIKLGDNYFIVSTTSYQNLTNYVEMENFNPNLSPNLL
PPEIKVVVPLFCKCPSKNQLSKGIKHLITYVWQANDNVTRVSSKFGASQV
DMFTENN-QNFTASTNVPILIPVTKLPVIDQP-SSNGRKNSTQKPAFIIG
ISLGCAFFVVVLTLSLVYVYCL--KMKRLNRSTSLAETA-----------
---------DKLLSGVSGYVSKPTMYEMDAIMEATMNLSENCKIGESVYK
ANIDGRVLAVKKIKKDASEELKILQKVNHGNLVKLMGVSSDNDGNCFLVY
EYAENGSLDEWLFSESSKTSNSVVSLTWSQRITVAVDVAVGLQYMHEHTY
PRIIHRDITTSNILLDSNFKAKIANFSMARTSTNSMMPKIDVFAFGVVLI
ELLTGKKAITTMENGEVVILWKDFWKIFDLEGNREESLRKWMDPKLENFY
PIDNALSLASLAVNCTADKSLSRPSIAEIVLCLSLLNQSSSPMLERSLTS
GLDV-EATHVVTSIVAR
>Lj_NFR5 Lotus_japonicus
MAVFFLTSLSLFLALT-LLFTNIAARSEKISGPDFSCPVDSPPSCETYVT
YTAQSPNLLSLTNISDIFDISPLSIARASNIDAGKDKLVPGQVLLVPVTC
GCAGNHSSANTSYQIQLGDSYDFVATTLYENLTNWNIVQASNPGVNPYLL
PERVKVVFPLFCRCPSKNQLNKGIQYLITYVWKPNDNVSLVSAKFGASPA
DILTENRYQDFTAATNLPILIPVTQLPELTQP-SSNGRKSSIH-LLVILG
ITLGCTLLTAVLTGTLVYVYCR--RKKALNRTASSAETA-----------
---------DKLLSGVSGYVSKPNVYEIDEIMEATKDFSDECKVGESVYK
ANIEGRVVAVKKIKEGANEELKILQKVNHGNLVKLMGVSSGYDGNCFLVY
EYAENGSLAEWLFSKS---SGTPNSLTWSQRISIAVDVAVGLQYMHEHTY
PRIIHRDITTSNILLDSTFKAKIANFAMARTSTNPMMPKIDVFAFGVLLI
ELLTGRKAMTTKENGEVVMLWKDMWEIFDIEENREERIRKWMDPNLESFY
HIDNALSLASLAVNCTADKSLSRPSMAEIVLSLSFLTQQSSPTLERSLTS
GLDVEDDAHIVTSITAR
>Gm_NFR5a Glycine_max
MAVFFLPSQILCLVIM-LFSTNIVAQSQQDNRTNFSCPSDSPPSCETYVT
YIAQSPNFLSLTNISNIFDTSPLSIARASNLEPMDDKLVKDQVLLVPVTC
GCTGNRSFANISYEINQGDSFYFVATTSYENLTNWRAVMDLNPVLSPNKL
PIGIQVVFPLFCKCPSKNQLDKEIKYLITYVWKPGDNVSLVSDKFGASPE
DIMSENNYQNFTAANNLPVLIPVTRLPVLARS-PSDGRKGGIR-LPVIIG
ISLGCTLLVLVLAVLLVYVYCL--KMKTLNRSASSAETA-----------
---------DKLLSGVSGYVSKPTMYETDAIMEATMNLSEQCKIGESVYK
ANIEGKVLAVKRFKEDVTEELKILQKVNHGNLVKLMGVSSDNDGNCFVVY
EYAENGSLDEWLFSKSSDTSNSRASLTWCQRISMAVDVAMGLQYMHEHAY
PRIVHRDITSSNILLDSNFKAKIANFSMARTFTNPMMPKIDVFAFGVVLI
ELLTGRKAMTTKENGEVVMLWKDIWKIFDQEENREERLKKWMDPKLESYY
PIDYALSLASLAVNCTADKSLSRPTIAEIVLSLSLLTQPSPATLERSLTS
GLDV-EATQIVTSIAAR
>Gm_NFR5b Glycine_max
MAVFFLPSQILCLVLM-LFFTNIVAQSQQTNETNFSCPSDSPPSCETYVT
YIAQSPNFLSLTSISNIFDTSPLSIARASNLEPEDDKLIADQVLLIPVTC
GCTGNRSFANISYEINPGDSFYFVATTSYENLTNWRVVMDLNPSLSPNTL
PIGIQVVFPLFCKCPSKNQLDKGIKYLITYVWQPSDNVSLVSEKFGASPE
DILSENNYQNFTAANNLPVLIPVTRLPVLAQS-PSDVRKGGIR-LPVIIG
ISLGCTLLVVVLAVLLVYVYCL--KIKSLNRSASSAETA-----------
---------DKLLSGVSGYVSKPTMYETDAIMEATMNLSEQCKIGESVYK
ANIEGKVLAVKRFKENVTEELKILQKVNHGNLVKLMGVSSDNDGNCFVVY
EYAQNGSLDEWLFYKSSDTSDSRASLTWCQRISIAVDVAMGLQYMHEHAY
PRIVHRDIASSNILLDSNFKAKIANFSMARTFTNPTMPKIDVFAFGVVLI
ELLTGRKAMTTKENGEVVMLWKDIWKIFDQEENREERLKKWMDPKLESYY
PIDYALSLASLAVNCTADKSLSRSTIAEIVLSLSLLTQPSPATLERSLTS
GLDV-EATQIVTSIAAR
>Pv_NFP Phaseolus_vulgaris
MAVFSLTAQILYVVLM--FFTCIEAQSQQTNGTNFSCPSNSPPSCETYVT
YISQSPNFLSLTSVSNIFDTSPLSIARASNLQHEEDKLIPGQVLLIPVTC
GCTGNRSFANISYEINQGDSFYFVATTLYQNLTNWHAVMDLNPGLSPFTL
PIGIQVVIPLFCKCPSKNQLDRGIKYLITHVWQPNDNVSFVSNKLGASPQ
DILSENNYQNFTAASNLPVLIPVTLLPDLIQS-PSDGRKHRIG-LPVIIG
ISLGCTLLVVVSAILLVCVCCL--KMKSLNRSASSAETA-----------
---------DKLLSGVSGYVSKPTMYETGAILEATMNLSEQCKIGESVYK
ANIEGKVLAVKRFKEDVTEELKILQKVNHGNLVKLMGVSSDNDGNCFVVY
EYAENGSLQEWLFAKSSETLNSRTSLTWCQRISIAVDVSMGLQYMHEHAY
PRIVHRDITSSNILLDSNFKAKIANFSMARTFTNPMMSKIDVFAFGVVLI
ELLTGRKAMTTKENGEVVMLWTDIWKIFDQEENREERLRKWMDPKLDNYY
PIDYALSLASLAMNCTADKSLSRPTIAEIVLSLSLLTQPSPATLERSLTS
GLDV-EATQIVTSISAR
>Cca_NFP Cajanus_cajan
MAVFFLPSQILCLALV-LFSTNIASQSQQANGTNFSCPADSPPSCETYVT
YIAQSPNFLSLTSISNLFDTSPLSIARASNLDPDNNKLIPDQILLIPVTC
GCTGNRSFANISYEINQGDTFSFLSTTSYENLTNWHVVDDLNPDLNPNML
PIGIQVVFPLFCKCPSKNQLDKGIKYLITYVWQPSDNVSLVSDKFDASPE
DILSENNYQNLTAANNLPVLIPVTRLPVLARS-PSDGRKGRNH-LPVIIG
ISLGCTLLVVVSMLLLVYVYCL--KMKSLNRSASSAETA-----------
---------DRLLSGVSGYVSKPTVYETNVIMEGTMNLSEQCKIGESVYK
ANIEGKVLAIKRFKEDVVEQLKILQKVNHGNLVKLMGVSSDNDGNCFVVY
EYAENGSLDEWLFSKSSETSNSMASLTWCQRISIAVDVAMGLQYMHEHAY
PRIVHRDITSSNILLDSNFKAKIANFSMARTFTNPMMTKIDVFAFGVVLI
ELLTGRKAITTKENGEVVMLWKDIWKIFDQEEDREERLRRWMDPKLESYY
PIDYALSLASLAVNCTSDKSLSRPTIAEIVLSLSLLTQPSPATLERSLTS
GLDV-DATQIVTSVVAR
>Ca_NFP Cicer_arietinum
MSVFFLPSHVLFLALM-LFLTNISAQSQHLSGTNFSCPVDSPPSCETYVT
YIAQSPNFLSLTNISDLFDISPLSIARASNIDDEDKELIPGQVLLVPVTC
GCTKHRSFANNTYTIKLGDSYILVSTTSYQNLTNYLEMEDSNPGLNPNLI
PPFIKVVVPIFCRCPSKTQLNKGIKYLITYVWHANDNVSTVSSKFGASQV
DILTENNYQNFASAANLPVLIPVTRLPILAQP-SSNGRKRSIQ-LPVIIG
ISIGSAFFVTVLTVSLVYLYCL--KMKRLNRTASLSETA-----------
---------DKLLSGVSGYVSKPTMYEMDVIMEATMNLSDQCKIGESVYK
ANIDGKVLAVKKTKKDASEELKILQKVNHGNLVKLMGVSSDNEGNCFLVY
EYAENGSLDEWLFLESSKTSDSTVSLTWSQRIGIAVDVAVGLQYMHEHTY
PRIIHRDITTSNILLDANFKAKIANFSMARTSTNPMMPKIDVFAFGVVLI
ELLTGKKGVTTKENGEVVIMWKDFWMIFDLEGNKEERLRKWMDPKLENFY
PIDNALSLASLAVNCTADKSLSRPTIEEIVLCLNLLNQPSSPTLERSLTF
GLDV-EDTQIVTSIAAR
>Ca_LYR1 Cicer_arietinum
MVSSFLPSHTLFFALMFFSATHILLQLPQINGTNFSHPLNSPPSCHTYAA
YHAHSPNFLTLTSISDIFDTSPLSIARASNIKDENKELIPGQLLLVPITC
ACSGNGSSANISHFIKQGESYYYLSTISFQNLTNWQTVEDSNPNLNPYLL
KLGTKIVIPLLCKCPSNYQFEKGIEYVITYVWQPNDNVTLVASKFGALPH
DIITANNFQNFTTATNLPVFIPVTNLPVISQSYYYSERKRSNHFPIIAIG
MSLVCTLLISLSLMV--CVYCWRKRKACENRCVPSVEIA-----------
---------NKLISEISNYVSKPKVYQVDIIMEATMNLNEQCKIGESVYK
GKIDGLVLAVKNVKETVTEELMILQKVNHTNLVKLIGVSSGYDGNHFLVY
EYAENGSLYNWLFSEFSTSSSSGVFLTWSQRLSIAVDVAMGLQYMHEHTQ
PRIVHRDITSSNILLNSNFKAKIANFSAARTTKDPMITKVDVFAYGVVLL
ELLTGKKSLSYSENGEVNMSWKDIREIFDIEEKRDERLRRWIDPLLGRFF
NVVEVLSLASIAVNCTKEQPLSRPTMGEVVLSLSLLTQHSTTTLERSWNF
GLDL-EDTGMVTPITAR
>Aip_NFP Arachis_ipaensis
MAF-FLPSSSIFLVFM-FSITSIPTQSQQVNGTDFSCPVDSPSSCGTYVT
YIAKSPNFLSLSNISDIFDTSPLSIARASNIKNEGDKLVPGQVLLIPVTC
GCTQNQSFANITYELRQGDMYDFVSKTTYENLTNWRAVNDSNPDLNPVLL
PVGVKVLFPLFCRCPSKKQLQKGIEYMITYVWQNNDNVSSVAAKFGASAV
DILSENNYGNFTAATYLPVLIPVTKLPVLTQPEPSHGRKRSIQ-IPVIIS
ISLGFTLVVAVIVISMVYAYLY-QRKRTLNRRDSSAGTA-----------
---------DKLLSGVSGYVSKPTVYEANEVIKATMNLSEQCKLGGTVYK
AKIEGQVLAVKKVNQVVSEELNILQKVNHGNLVKLMGVSSDSDGNHFLVY
EYADNGSLDGWLFSKLSLK----ASLTWYQRINIALDVAMGLQYLHEHTY
PRIVHRDITTSNILLDSNFKAKIGNFSMVRTTTNPMISKIDVFAFGVVLI
ELLTGRKAMTTKADGEVVMLWKDIRKMFEVEKEKEECLRRWMDPKLECLY
PVDYALSLATLAANCTADVSLSRPTMAEVVLGLSLLTQPSQAALERSLTS
ALEA-EVTHVATPIAAR
>Adu_NFP Arachis_duranensis
MAF-FLPSSSIFLAFMLFSITSIPTQSQQVNGTDFSCPVDSPSSCGTYVT
YIAKSPNFLSLSNISDIFDTSPLSIARASNIKNEGDKLVPGQVLLIPVTC
GCTQNQSFANITYELRQGDVYDVVSKTTYENLTNWRAVNDSNPDLNPVLL
PIGVKVLFPLFCRCPSKKQLQKGIEYMITYVWQNNDNVSSVAAKFGASPV
DILSENNYGNFTAATYLPVLIPVTKLPVLTQPEASHGRKRSIQ-IPVIIS
ISLGFTLVVAVIVISMVYAYLY-QRKRTLNRRDLSAGTA-----------
---------DKLLSGVSGYVSKPTVYEANEVIKATMNLSEQCKLGGTVYK
AKIEGQVLAVKKVNQVVSEELNILQKVNHGNLVKLMGVSSDSDGNHFLVY
EYADNGSLDEWLFSKLSLK----ASLTWYQRINIALDVAMGLQYLHEHTY
PRIVHRDITTSNILLDSNFKAKIGNFSMVRTTTNPMISKIDVFAFGVVLI
ELLTGKKAMTTKADGEVVMLWKDIRKMFEVEKEKEECLRRWMDPKLECLY
PVDYALSLVTLAANCTADVSLSRPTMAEVVLGLSLLTQPSQAALERSLTS
ALEA-EVTHVATPIAAR
>Lan_NFP Lupinus_angustifolius
MVAFFIPSLSLVLAIM-LFFTNIAVQSQQINATDFSCPVDSPPSCETYVT
YIAHSPNFLSVVSISNIFDTSPLSIARASNLEAEDNTLIPDQVLLVPVTC
SCIGNRSFANMSYVIKLGDTYELVVETIYEHLTNWLVVADLNPGLVPTLL
TVGVEVIFPLFCRCPSKNQLNKGIKNLITYVWQPNDTVSTVSSKFGASSA
DILSENNYQNFTAAIHQPFLIPVTQLPHLSQPEPSNARKSSIN-LMLIIG
ISLGCTLLVAALAVLLVYVCYL--KKSVLKRKASFVETA-----------
---------DRLLTGVSGYVSKPTVYEIDAIMEATMNLSELCKIGESVYK
AKMDGRILAVKKAKEDVSEELKILQKVNHGNLVKLMGVSSDNDGNFFLVY
EYAENGCLDEWMFSKS--TSNSMVSLTWSQRISIAVDIAMGLQYMHEHTH
PRIVHRDITTSNILIDSNFKAKISNFSMARTSTNPMMPKIDVFAFGVVLL
ELLTGKKALTTKENGEVVMLWKDIRKVFDLEENKEVMLQRWMDPKLENLY
PVDYALHLASLAVNCTADKPLSRPTMAEIVLTLSLLAQPPPASLERSLTS
GLDA-EATQTIAPVAAR
>Pan_NFP1 Parasponia_andersonii LYK5
MAISL--------YLLLFFITHISAQSPPTLATNFSCSTNSSPSCKTYVA
YFAQPPLFMDLKSISNLFGVSPSSISEASNLVSESTKLTRGQLLLIPLSC
SCNGSHYFSNVTYNITMGDSYYLVSIHSFENLTNWPLVRDTNPTLNPNLL
QIGTKVIFPLYCGCPSKSHSKNGIKYLITYVWQPSDDIYRVSAMFNASEV
DIIIENNYQDFKAAVGYPVLIPVSRMPALSQPPYPHHRSQLKHRWFLIAV
ISSAGALLILFLATFLVHSIGLYEKKKNLSHEESSLETTDLIQVKNFSKS
DTLELQAKHDKLLPGVSVYLGKPIMYEIKMIMEATMNFNDQYKIGGSVYR
AMINGSFLAVKKAKENVTEELHILQKVNHGNLVKLMGISLDRDGNCFFVY
EYAENGSLDKWLNPQSSSTSSSVGILSWSQRLNIALDVANGLQYMHEHTQ
PSIVHKEIRTSNILLDSRFKAKIANFSMARSAASAGMTKVDVFAFGVVLL
KLLSGRKAMATRENGEIVMLWKEAKAVLEEEEKRAEKVREWIDPKLESFY
PIDGALSLMTLAKACTQEKASARPSIGEVVFSLCVLTQSFSETLEPSWTC
TLEGEDVVQITSPIVAR
>Pan_NFP2 Parasponia_andersonii LYK7
MADSYFPFQAIFLLLLLFSTLNMAASQLNNSATDFSCS-DSPPSCEAYVA
YFSQPPNYMNVGNISDLFGISQALIAKSSNLVSKDSPLIPQQLLLIPLTC
TCTGNHYFANITYQVEPGDTYHYLSTLLFENLTNSQVMKKMNPEISPEYV
LPYIDIIIPVFCRCPSKSHLKSEIQQFITYVWQPNDQVSNVSAKFNTSAS
EIVNENKYNNFSSAVGLPVLIPVSKLPVLARVKPP-KSVRSKKQWILIGV
ESLGGIVLITLFATLLVYSNRLLKKRRK------------------ILEA
RRLEPIIIQDKLLSGVSEYLGRPIMYDNKMVVEGTMDFSEQCRIGGSVYR
GEIYGEVFAVKKTKQDITDELNLLQKVNHVNLVNLMGASYDTDGNRFLVY
EYVENGSLERWLDLKPSSSSSSVQFLSWSQRIQIALDVANGLQYLHEHTQ
PNIAHWNIRTSTILLDSKFRAKIANFEVARPVGNPAMLKVDIFAFGIVLL
ALVSGKKALQTIENGEVIMLWKDLKEVFEVEEKKEDRLRKWMDPNLQSFY
PIDGALSLSSLARACIREKSSARPKMAEIVFSLSVLAQSSSPTP------
-----------------
>Prig_NFP1 Parasponia_rigida
MAISL--------YLLLFFITHISAQSPPTLATNFSCSTNSSPSCKTYVA
YFAQPPLFMDLKSISNLFGVSPSSISEASNLVSESTKLTRGQLLLIPLSC
SCNGSHYFSNVTYNITMGDSYYLVSIHSFENLTNWPLVRDTNPTLNPNLL
QIGTKVIFPLYCGCPSKSHSENGIKYLITYVWQPSDDIYRVSAMFNASEV
DIIIENNYRDFKAAVGYPVLIPVSRMPALSQPPYPHHRSQLKHRWFLIAV
ISSAGALLILFLATFLVHSIGLYEKKKNLSHEESSLETTDLIQVKNFSKS
DTLELQAKHDKLLPGVSVYLGKPIMYEIKMIMEATMNFNDQYKIGGSVYR
AMINGSFLAVKKAKENVTEELNILQKVNHGNLVKLMGISLDRDGNCFFVY
EYAENGSLDKWLNPQSSSTSSSVGILSWSQRLNIALDVANGLQYMHEHTQ
PSIVHKEIRTSNILLDSRFKAKIANFSMARSAASAGMTKVDVFAFGVVLL
KLLSGRKAMATRENGEIVMLWKEAKAVLEEEEKRAENVREWIDPKLESFY
PIDGALSLMTLAKACTQEKASARPSIGEVVFSLSVLTQSFSETLEPSWTC
TLEGEDVVQITSPIVAR
>Prig_NFP2 Parasponia_rigida
MADSYFPFQAIFLLLLLFSTLNMAASQLNNSATDFSCS-DSPPSCEAYVA
YFSQPPNYMNVGNISDLFGISQALIAKSSNLVSKDSPLIPQQLLLIPLTC
TCTGNHYFANITYQVEPGDTYHYLSTVLFENLTNSQVMIQMNPEISPEYV
LPYIDIIIPVFCRCPSKSHLKSEIQQFITYVWQPNDQVSNVSAKFNTSAS
EIVNENKYNNFSSAVGLPVLIPVSKLPVLARVKPP-KSVRSKKQWILIGV
ESLGGIVLITLFATLLVYSNRLLKKRRK------------------ILEA
RRLEPIIIQDKLLSGVSEYLGRPIMYDNKMVVEGTMDFSEQCRIGGSVYR
GEIYGEVFAVKKTKQDITDELNLLQKVNHVNLVNLMGASYDTDGNRFLVY
EYVENGSLERWLDLKPSSSSSSVQFLSWSQRIQIALDVANGLQYLHEHTQ
PNIAHWNIRTSTILLDSKFRAKIANFEVARPVGNPAMLKVDIFAFGIVLL
ALVSGKKALQTIENGEVIMLWKDLKEVFEVEEKKEERLRKWMDPNLQSFY
PIDGALSLSSLARACIREKSSARPKMAEIVFSLSVLAQSSSPTP------
-----------------
>Prug_NFP1 Parasponia_rugosa
MAISL--------YLLLFFITLISAQSPPTLATNFSCSTNSSPSCKTYVA
YFAQPPVFMDLKSISNLFGVSPSSISEASNLVSESTKLTRGQLLLIPLSC
SCNGSHYFSNVTYNITMGDSYYLISIHSFENLTNWPLVRDTNPTLNPNLL
QIGTKVIFPLYCGCPSKSHSENGIKYLITYIWQPSDDIYRVSAMFNASEV
DIIIENNYRDFKAAVGYPVLIPVSRMPALSQPPYPHHRSQLKHRWFLIAV
ISSAGALLILFLATFLVHSIGLYEKKKNLSHEESSLETTDLIQVKNFSKS
DTLELQAKHDKLLPGVSVYLGKPIMYEIKMIMEATMNFNDQYKIGGSVYR
AMINGSFLAVKKAKENVTEELNILQKVNHGNLVKLMGISLDRDGNCFFVY
EYAENGSLDKWLNPQSSSTSSSVGILSWSQRLNIALDVANGLQYMHEHTQ
PSIVHKEIRTSNILLDSRFKAKIANFSMARSAASAGMTKVDVFAFGVVLL
KLLSGRKAMATRENGEIVMLWKEAKAVLEEEEKRAEKVREWIDPKLESFY
PIDGALSLMTLAKACTQEKASARPSIGEVVFSLSVLTQSFSETLEPSWTC
TLEGED-VQITSPIVAR
>Prug_NFP2 Parasponia rugosa
MADSYFPFQAIFLLLLLFSTLNMAASQLNNSATDFSCS-DSPPSCEAYVA
YFSQPPNYMNVGNISDLFGISQALIAKSSNLVSKDSPLIPQQLLLIPLTC
TCTGNHYFANITYQVEPGDTYHYLSTVLFENLTNSQVMIQMNPEISPEYV
LPYIDIIIPVFCRCPSKSHLKSEIQQFITYVWQPNDQVSNVSAKFNTSAS
EIVNENKYNNFSSAVGLPVLIPVSKLPVLARVKPP-KSVRSKTQWILIGV
ESLGGIVLITLFATLLVYSNRLLKKRRK------------------ILEA
RRLEPIIIQDKLLSGVSEYLGRPIMYDNKMVVEGTMDFSEQCRIGGSVYR
GEIYGEVFAVKKTKQDITDELNLLQKVNHVNLVNLMGASYDTDGNRFLVY
EYVENGSLERWLDLKPSSSSSSVQFLSWSQRIQIALDVANGLQYLHEHTQ
PNIAHWNIRTSTILLDSKFRAKIANFEVARPVGNPAMLKVDIFAFGIVLL
ALVSGKKALQTIENGEVIMLWKDLKEVFEVEEKKEERLRKWMDPNLQSFY
PIDGALSLSSLARACIREKSSARPKMAEIVFSLSVLAQSSSPTP------
-----------------
>Tlev_NFP1 Trema levigata
MAISL--------YLLLFFITHISAESPPTLATNFSCSANSSPSCKTYVA
YFAQPPVFMDLKSISNLFGVSPSSISEASNLVSESTKLAPGQLLLIPLSC
SCNGSHYFSNITYNITMGDSYYLVSIHSFENLTNWPLVRDTNPTLNPNLL
QIGTKVIFPLYCGCPSKSHSENGIKHLITYVWQPSDDIYRVSAMFNASEV
DIITENNYRDFKAAVGYPVLIPVSRLPALSQPPYPHHRNQLKHRWFLIVV
ISSAGALLILFLATFLFHSTGLYEKKKNLSREDSSLETTDLIQMKNFSQS
DTLELQTKQDKLLPGVSGYLGKPIMYELKTIMEATMNFNDQYKIGGSVYR
AMINGSFLAVKKAKETVKEELKILQKVNHGNLVKLMGISLDRDGNCFFVY
EYAENGSLDKWLNPKSSSTSSSVGFLSWSQRLNIALDVANGLQYMHEHTQ
PSIVHKDIRTSNILLDSRFKAKIANFSTARPAASAGMTKVDVFAFGVVLL
ELLSGRKAMATRENGEIVMLWKEARAVLEEEGKRAEKVREWIDPKLESFY
PIDGALSLMTLAKACTQEKASARPSMAEVVFSLSVLTQSFSETLEASWTC
TLEGEDFVQIISPIVAR
>Tori_NFP1 Trema_orientalis
MAISL--------YLLLFFITHISAQSPPTLATNFSCSANSSPSCKTYVA
YFAQPPVFMDLKSISNLFGVSPSSISEASNLVSEATKLTPGQLLLIPLSC
SCNGSHYFSNITYNITMGDSYYLVSIHSFENLTNWPLVRDTNPTLNPNLL
QIGTKVIFPLYCGCPSKSHSENGIKHLITYVWQPIDDIYRVSAMFNASEV
DIITENNYRDFKAAVGYPVLIPVSRLPALSQPPYPHHRNQLKHRWFLIAV
ISSAGALLILFLATFLVHSIGLYEKKKNLSREDSSLETTDLIQMNNFSQS
DTLELQTKQDKLLPGVSGYLGKPIMYELKTIMEATMNFNDQYKIGGSVYR
AMINGSFLAVKKAKENVKEELKILQKVNHGNLVKLMGISLDRDGNCFFVY
EYAENGSLDKWLNPKSSSTSSSVGFLSWSQRLNIALDVANGLQYMHEHTQ
PSIVHKDIRTSNILLDSRFKAKIANFSMARPAALAGMTKVDVFAFGVVLL
ELLSGRKAMATRENGEIVMLWKEARAVLEEEEKRAEKVREWIDPKLESLY
PIDGALSLMTLAKACTQEKASARPSMAEVVFSLSVFTQSFSVTLEASWTC
TLEGEDVVQITSPIVAR
>Pt_NFP1 Populus_trichocarpa
MAISLLSTQALFFLVLVFFSTYVTAQAP--PGTNFSCPVDSPTSCPTYIS
YLAQPPDFLDLGKISHLFGISRTLIASASNLVSEDTPLFPNQLLLVPIRC
GCTGSQSFVNITYQIQQGDSIYSVSTISFENLTRWQEVEALNRSLTPTLL
HAGDEVIFPLFCKCPSRTHLENGIEHLITYVWQPGDDLKKVAAMLNASER
NIVIENNYDNFNAAVYNPIVIPVSKLPVLSQPYLTPERRGSKHLWIVIVA
ASIASTFFTCPLVAFLIHKRCSYKATKALDRTGSCLETSDVIQTKEPVKF
ESFEAKIKPDKLLPGVLGCLDKSIIYEVKAIMEGTMDLHEHYKIGGSVYR
ANINGCVLAVKKTKDDVTEELKILQKVSHANLVKLMGMSSDREGNRFLVY
EYAENGSLDKWLHPKSESSSSSVGFLTWKQRMQVALDVANGLQYLHEHTQ
PRTVHKDIRTSNILLDSTFRAKIANFSMARAATDSMMPKDDVFDFGVVLL
ELLSGKKAMVTKEKGEIVLLCREIKDVLEMEEKREERLRKWMDPNLERFY
PIDSAMSLATLARLCTLEKSSERPSMAEIVFNLTVLTQSSPETLER-WTS
EVETEDFTRLVSPVTAR
>Pt_NFP2 Populus_trichocarpa
MAISLLPTQALLLLILLFSSTYVTSQAP--PASNFSCPVDSPTTCSTYFT
YLAQPPNFLDLGNISDLFGVSRKEIATASNLESEDTPLFPNQLLLVPKPC
GCTGNRSFANITYQIQQGESFYLVSTTSFENLTRWQEVEALNPSLTPTLL
HAGDKVIFPLFCKCPSNTHLESGIAYLITYVWQPSDDLTKVAAKLNASER
NIVIENNYVNFTAAVYLPVLIPVSQLPVLSQQYPSPERRESRNRWIIIVA
ASIASALLIFLLIAFLAHKRCSYKRTKAFDRTGSCLETGDLIQTKELTKL
ESFEAKITPDELLPGVSGYLSKPIIYEVKEIMEGTMDLNEHYKIRGSVYR
AKINGRVLAVKKTKDDVTEELKILQKVSHANLVKLMGMSSDREGNRFLVY
EYAENGSLEKWLHPTSESSSSSAGFLTWSQRLHVALDVANGLQYMHEHTQ
PSIVHKDIRTTNILLDSTFRAKIANFSMARPATDSLMPKVDVFDYGVVLL
QLLSGKKAMVTKENGEIVLLCKEIKAVLEIEEKREESLRKWMDPCLERFY
PIDSALSLATLARLCTLEESSERPSMAEIVFNLTVLTQSPPETFER-WTS
GMETEDFTRLISPVTAR
>Pe_NFP1 Populus_euphratica
MAISSLSTQALFFLVLVLFSTYVTAQDP--PGTKFSCAVDSPTTCSTYFS
YLAQAPDLLDLGKISHLFGISRTLIASASNLVSEDTPLFPNQLLLVPIRC
GCTGSQSFVNITYQIQQGDSIYSVSTISFQNLTRWQEVEALNRGLTPTLL
HAGDKVIFPLFCKCPSRTHLENGIDHLITYVWQPGDDLRKVAAMLNASER
NIVIENNYDNFTAAVYKPIVIPVSKLPVLSQPYLTPERRGSKHPWIVIVA
ASIASILFTCPFIAFLIHKHCSYKATKASDRTGSCLETSDVIQTRELLKF
ESLEAKIKPDKLLPGVSGCLGKSIIYEVKAIMEGTMDLHEHYKIGGSVYR
ANINGCVLAVKKTKDDVTEELNILQKVSHANLVKLMGMSSDREGNLFLVY
EYAENGSLDKWLHPKSESSSSSVGFLTWKQRMQVALDVANGLQYLHEHTQ
PRTVHKDVRTSNILLDSTFRAKIANFSMARAATDSMMPKDDVFDFGVVLL
ELLSGKKAMVTKEKGEIVLLSREIKDALEMEEKREERLRKWMDPNLERFY
PIDSAMSLATLARLCTLEKSSERPSMAEIVFNLTVLTQSSPETLER-WTS
VVETEDFTRLISPVTAR
>Pe_NFP2 Populus_euphratica
MAISLLPTQALLLLILLFSSTYVTSQAP--PASNFSCTVDSPTTCSTYFT
YLAQSPNFLDLGNISDLFGVSRKEIANASNLESEDTPLFPNQLLLVPKPC
GCTGNRSFANITYQIRQGESFYLVSTTSFENLTRSQEVEALNPSLTPTLL
HAGDKVIFPLFCKCPSNTHLESGIAYLITYVWQPSDDLTKVAAKFNASER
NIVIENNYVNFTAAVYLPVLIPVSQLPVLSQQYPSPERRESRNRWIIIVA
ASIASALLIFLLIAFLAHKRRSYNRTKALDRAGSCLETSDLIQTKELTKL
ESFEAKITPDNLLPGVSGYLGKPIIYEVKEIMEGTMDLNEHYKIGGSVYR
AKINGRVLAVKKTKDDVTEELKILQKVSHANLVKLMGMSSDREGNRFLVY
EYAENGSLEKWLHPTSESSSYSAGFLTWSQRLHVALDVASGLQYMHEHTQ
PRIIHKDIRTTNILLDSTFRAKIANFSMARPATDSLMPKVDVFDYGVVLL
QLLSGKKAMVTKENGEIVLLCKEIKAVLEIEEKREESLRKWMDPCLERFY
PIDSALCLANLARLCTLEESSERPSMAEIVFNLTVLTQSSPETFER-WTT
GMETEDFTRLNSPVTAR
>Me_NFP Manihot_esculenta
MAVPLLSLQVLFLLLLFVSAACITAQSP--EGTNFTCSVDETSPCETYVA
YLAQSPNFLNLGNISDLFAVSRLAIASASNLVSEDTSLIPDQLLLVPVNC
GCTGNHFFARITYQIKHGDNYYLVSTTSFENLTNWEAVKVLNPKLDPNLL
HPGDKVIFPLFCKCPSKTHLKNGIQYLITYVWQPDDDVFNVAAKLNASPH
DIAIENNYRDFSVAVHHPLLIPVTQLPVLSQPSPFLPQR-RKHHGIIIVV
ASITGVLLIFLLLYFLVHVHCSGNKKKKLCRSGSFLESADLLQRKELKKY
ESSEPKIIQGKLLPGVSGYLGKPIMYDVKEIMKATMDLHEHYRIGGSVYR
ANINGQVLAVKKTKEDVTEELKILQKVNHANLVKLIGLSSDTDGSCFLVY
EYAENGSLDKWLHLKSASSSISVAFLSWSQRLHIALDVASGLQYMHEHIQ
PSIVHMDIRTSNVLLDTRFKAKIANFSMAKLAKESLLPKVDVFAFGIVLL
ELLSGKKAMVTKENGEISLLWKEMKGVMEVAEKREERLRKWMDPNLENFY
PIDGALSLVNLARACTMEKSSARPSMAEIVFNLTVLTQSSSDTLERSWTS
GLEAEEDIQITSPVTAR
>Rc_NFP Ricinus_communis
MEISLFFFQVLLLFLLFISTTYVTAQSP--QGTNFSCSVDLPSPCQTYVA
YYAQPPNFLNLGNISDLFAVSRLSIASASNLVSEDIPLMPNQLLLVPITC
GCTGNSSFANITYQIKPGDSFYFVSTTYFENLAKWQAVESFNPNLDPTLL
HPGDKVVFPLFCKCPSKNQMKHGIQYLITYVWQPEDDIFKVGAKFNASPH
DIAIQNNYWDFSTAVHHPLLIPVTQMPILSQPSPSWPQR-SEHHLVIIIV
TSVAGALLIFLLVAFLVHAHCSCKKKKKLHRNGSCLETTDLLQIKEQGKY
RSFEPKIIQDKLLPGVSGYLGKPIMYDIKEILLATMDLHEHYRIGGSVYR
ANINGQVLAVKKTKVDITEELNILQKVNHANLVKLMGISSNADGDCFLVY
EYAENGSLDKWLHPKPASSSSSVAFLSWSQRLQIALDVASGLQYMHEHIQ
PTVVHMDIRTSNILLDSRFKAKIANFSVAKLTTDSMLQKVDVFAFGVVLL
ELLCGKKAMVTNENGEIVLLWKEMKGVMEVAEKRAERLKKRMDPNLENFY
PIDSALSLANLARVCTLEKSSARPSMAEIVFNLTVLTQSCSETLERSWTS
GLEAEEDIQITSPVIAR
>Pp_NFP Prunus_persica
MAISFLGSQPLYILLLFFFTTQILAQPASNSSTSFSCSVDAPPSCDTYVS
YLAQ-PQFLSLGNISDLFGVSSLSITKASNLVSEQIRLIAGQLLLVPITC
GCTGNSYFSNITYEIKKGDNYYLVSINSFENLTNWHAVLDMNPTLDPTLL
QIGVKVTFPLFCKCPSKMYSDNGVKHLITYVWQPNDDTFRVSSKFNVSPL
DIVTANDYRNFTAAVGLPVVIPVSKLPALAQPKPPHGRNIFKQRWWLILV
ITLGGVLAVSLFAMFVVYSRRQHKRKKALNGTGSSLESPEWFNMKEGKRD
EKLELKFIQDKLLPGVSSYLGKPIMYEIKTIMEATMNLNEHCRIGGSVYR
AIIDGQVLAVKNTKEDVTEELNILQKVNHANLVKLMGISSEAQGFRFLVY
EYAENGSLDKWLYPKSSSTSTSLALLTWNQRLSIALDVANGLQYMHEHTQ
PSIVHMDIRTSNILLDSKFKAKIANFSMARAAANNVAPNVDVFAFGVALL
ALLSGKKGMETKENGEVIMLWKDVRWVLEAEEKKVERLRKWMDPNLESFY
PIDGALSLTALARACTQEKSSARPSMAEVVFNLSVLTHSPSETFERSWAS
ALEAEEVLQTINPITAR
>Md_NFP Malus_domestica
MAISFLCSKPLCILLLLFFTARILAQSTSNSSTSFSCSVDAPPSCDTYVS
YFAR-PQFMSLENISHLFGVSPLSIAKASNLVSEHIRLIAGQLLLVPISC
GCSGNSYFSNITYEIKSGDSFYLVSINSFENLTDWHEVLNMNPTLDPSLL
QIGQKVIFPLFCKCPSKMYTENGIKYHITYIWQPNDDISRVSSRFNVSTL
DISSANNLHNDSAAVELPVVIPVSRLPALVQPKPPQGRNIFKQRWWLILI
IILGGVLLVSLLAIFAVYTRHQHKVKKALDGPGSSLESAEWFKMKXGKID
ENFDLKFIQDKLLPGVSSYLGKPIMYEVKTIMEATMNLNEHCRIGGSVYR
AIVDGQVLAVKNTKEDVTEELNILQKVNHANLVKLMGVSSETDGSRFLVY
EYAANGSLDKWLYSKSSATSSSAELLTWNQRLSIALDIANGLQYMHEHTQ
RSIVHMDIRTSNILLDSKFKAKIANFSMARAAANDVTPKVDVFAFGVVLL
ALLSGKKGMEAKENGEAIMLWKDVRWVLEAEEEKVERLRKWMDPNLENFY
PIDGALSLTALARACTQEKPSTRPSMGEVVFNLSVLTHSSSQTLERSWTS
ALEAEEVLETISPIAAR
>Fv_NFP Fragaria_vesca
MAVSFLCSSMVCILLLFFFTSQILAQPASNSTTSFSCAVDAPSSCETYVA
YFVESPGYMNLENISDLFGVSVSSISQASNLASSQTRLVAGQLLLVPITC
GCTGNRSFANITYSIKRGDSYYVVSMYTFENLTRWPLVVEMNPALVPSLL
QIGVKVIFPLFCKCPSKMYSDLGIKYLLTYVWQTNDDIFRVSAKFNISAL
NISGANNFDNGSPVVGQPVLIPLTKLPALSQPLPPHGKHIFKHRLMLIVI
ICLGVALSVALLAIFLVHTHRLRKRQKLLNDKSLSLESAEWFRMKEGKSE
EKIEMKFIQDKLLPGVSSYLGKAILYDVKTIMEATMNLNDHCGIGGSVYR
AVIDGKVLAVKKTKEDVTEELNILQKVNHANLVKLMGISSEIDGVRFLVY
EYAENGSLDKWLYHKTSTNSSSGAFLTWSQRLSIALDVANGLQYLHEHTQ
PSIVHMDIRTSNILLDSKYKAKIANFSMARTAANSVTPKVDVFSFGVILL
SLLSGKKGMETTDNGEVIMLWKDVRGVLEAEEKKQEKLRAWMDPTLESFY
PIDGALSLTALASACTQEKSSARPSMAEVVFNLSVLTHSSSETLERSWNS
ALEVEEVLQTISPIKAR
>Zj_NFP Ziziphus_jujuba
MAISFLFSQTPFLLVLFFM-TQISAQSSPAMATNFSCSSDSPPSCGTYVA
YFAKPSNFMSLDNISDLFMVSRLSIAKASNLISEYTKLVPGQLLLIPISC
GCTGNRYFANITYQIKKDDSFYSVSTGEFQRLTEWHVVEDLNPTLNATFL
QIGVEVVFPLFCRCPSKTLSENGLKHLITYIWQSKDDIFSVSAKFNASPD
DIMAENRYHNFSTAVGFPVLIPVSQLPALSQPHPPRDSNKLKRRWILITA
ISSAGAILVFLLATVLVYANGSHARKTRLYWNSSSVASTDLIPKKEVMKV
KDIELKIKQDKLLPGVSGYLGKPIMYEIKTIMEATMNFNEHYKIGGSAYR
AIIDGKVLAVKIAKEDVAEELKILQKVNHANLVNLMGISSNIDGNHFLVY
EYAENGSLDKWLHLKSSTGSTSASFLSWSQRLNIALDVANGLQYMHEHTQ
PSIVHLDIRTRNILLDSKLKAKIANFSMARPTSDEAMQKVDVFGFGVVLL
ELLSGRKSMETKENGEVLMLWKEARSVFEAEERREEGLKEWMDPNLASFY
PIDGALSLTSLARACTVEKPSARPSMGEIVFNLSVLQSSSSETFEGSWAS
TVETEEVVHVISPITAR
>Ccl_NFP Citrus_clementina
MAISSLSLQALFLLM----TIHITAQSPAANGTDFSCSADSLPSCKTYVA
YFAQSPEFLDLSNISDLFGVSRLSIARASNLVSEDTPLVPKQLLLVPIIC
GCTGNQYFANITYQIKKGDSYYLVSITSFENLTNWHAVREMNPGINPNLL
QIGVKVTFPLFCKCPSKTNMEDGIENLITYVWQPGDDVSQVGAKLNASSA
AIETENGYRNFSEAVSLPVLIPVSQLPSLSQSYPSTKRNGSKHHLTLIIP
ISAGGALLILLVAALVIYNHHLRKRVRILNRNGSSLESADLIPMKENSKS
DRFEPKLAQNKLLPGVSGYLGKPIVYEIEVIMESTMNLSEHYSIGKSVYR
ATIDGKVLAVKKIKEDVTEELRILQRINHANLVKLMGVSSDSQGNRFLVY
EYAENGSLDKWLHPKSKSSSSSGMFLTWSQRLRVALDVANGLQYMHEHAQ
PSIVHRDIRTNNILLDSRFKAKIANFSLAAPATNDVMPKFDVFAFGVVLL
ELLSGKKATRTTENGKTAVLWKEICEVLKVEEKRGERLRNWMDPNLESFY
PIDGALSLATLARACTMDKSLSRPNMAEVVFNLSVLTQST-ETLERSWTS
GLEAEEAFQFISPVTAR
>Csi_NFP Citrus_sinensis
MAISSLSLQALFLLM----TIHITAQSPAANGTDFSCSADSLPSCKTYVA
YFAQSPEFLDLSNISDLFGVSRLSIARASNLVSEDTPLVPKQLLLVPIIC
GCTGNQYFANITYQIKKGDSYYLVSITSFENLTNWHAVLEMNPGINPNLL
QIGVKVTFPLFCKCPSKTNMEDGIENLITYVWQPGDDVSQVGAKLNASSA
AIETENEYRNFSEAVSLPVLIPVSQLPSLSQSYPSTKRNGSKHHLTLIIP
ISAGGALLILLVAALVIYNHHLRKRVRILNRNGSSLESADLIPMKENSKS
DRFEPKLAQNKLLPGVSGYLGKPIVYEIEVIMESTMNLSEHYSIGKSVYR
ATIDGKVLAVKKIKEDVTEELRILQRINHANLVKLMGVSSDSQGNRFLVY
EYAENGSLDKWLHPKSKSSSSSVIFLTWSQRLRVALDVANGLQYMHEHAQ
PSIVHRDIRTNNIQLDSRFKAKIANFSLAAPATNDVMPKFDVFAFGVVLL
ELLSGKKATRTTENGKTAVLWKEIREVLKVEEKREERLRNWMDPNLESFY
PIDGALSLATLARACTMDKSLSRPNMAEVVFNLSVLTQST-ETLERSWTS
GLEAEEAFQFISPVTAR
>Eg_NFP Eucalyptus_grandis
MAALFSSKTLSFLLFTFFSCAQVLAQSP-GKGANYSCSSDSLQSCDTYVA
YFAQPPDFMDVGNISDLFHVSRRSIIQASNLTSEYNGLVQGQLLLVPIKC
GCNGTSYFSNVTYEIMKGDSYYLVSTHAFENLTNWQTVEAANPSLNPNTL
KAGTRVVFPLFCRCPSKAQSEAGLNLFITYVWQTNDQVSTVASKFNATPG
AIIAENNQNNFTSVIDHPVLIPVSQLPILTQNYSSPSKRGTNHRWHLVIM
TSSVCAALVFLLAISLVYMH--GKPKKALDRNGSSLETSDLIPAKEFARS
ESFELKAVQDKLLSGVLGYLGKPIMYDVRAIMEATADLSEHWKIGKSVFQ
ANINGEILAIKKIKDESSEEMKILQRLYHANLVKLMGVASDIDGPRFLVY
EYVHNGSLKKWLHKQCTSSSGS-IVLMWIQRLRIALDVANGLQYLHEHAQ
PSIVHGDIRTSNILLDSRFKAKISNFSMAKPAASPAELKVDIFAFGVLLL
ELLSGKKAMGMKESGKIGMLWREIREVLDDDGKREEKFRKWMDPNMDGFF
PMDGALSLACLARTCTIEAPSLRPSMAEIVFNLSVLTHSCAENLEGSWAS
RLEAEEAVQIINPVKAR
>Vv_NFP Vitis_vinifera
MTVSLLS----FVLLLFISSNHITAQSPATPVTNFSCTTDSPASCQTYVI
YRAQAPGFLDVGNISDLFGISRLSIAEASNLASEEARLSPDQLLLVPILC
SCTGNHYFANITYKIKTDDSFYFVSVTVFENLTNYNAVEALNPGLEPTTL
QVGVEVVFPLFCKCPSKSHSDKGINYLITYVWQPGDDVLLVGTNLKASPV
DIRDENNNLNFSASVDQPVLIPVSQPPLLTQP----ERRASKGRWILALV
LST-GALLIFLLVSLLVYTGLI-RKKKTLDHSESSLETTDLI--------
----------KLLPGVSGYLGKPIMYETKVIMEATMNLNEHYRIGGSVYR
ATINGQVVAVKKTKEDITEELRILQKVNHGNLVKLMGVSSDADGNRFLVY
EFAENGSLDKWLHPKPSSPSSSVAFLTWSQRIQVALDVANGLQYMHEHTQ
PSVVHRDIRANNILLDSRFKAKIANFSMATPAMNSMMPKVDVFAFGVVLL
ELLSGKKAMQMRANGEIVMLWKDIREILEVEDKREDRIRRWMDPTLENFY
PFDGALNLAGLARSCTQEKSSARPSMAEIAFNLSVLSQTSSETLERSWTQ
GFEPEETIQIINPVIAR
>St_NFP Solanum_tuberosum
MVVPLVSLFYNFFLFLILSSSNVTAQP-SSTDTDFSCSFNSSFSCDTFIS
YRARPPNYLDVGSISDLLEVSRLSIATATGLASEDTELFPDQLLLAPVKC
YCNSSHYFSNVTYQIKKGDNFYSVSIGAFENLTNYHVVQDMNPTLDPTNL
TIGAEAVFSLFCKCPTHSDLEKGLQYLVTYVWQPWDDVLPVSNMFGASAA
DILAANNYRNFTAAIYSPVLIPI-KLPIILQSYPSASSRKSKHGWIVITV
LSIMGLLAVF-SFCLMVYMRHLDEKRRALAHNSSTLETSELFHTKKASEG
EITDHKNIQDKLLPGVSSYIGKPIIYDLKIIMEATVDLSERYRIGGSVYK
VTMNDQVVAVKKTK-QASEEMTILQKLHHANLVKLMGVSSDDRGNSFVVY
EYAENGSLDQWLFPGLSSSSSAVASLGWSRRLHIALDVANALQYLHEHTQ
PSIVHGDIRTCSILLDSRFKAKIAGFSTARHATNSMILKVDVFAFGIVLL
ELLSGKKAMESKDNDETLIICKEISGILEVEENRKEKFRKWMDPKL-SFY
PIDDALNLAALATACTSKQSAERPKMTDIVFNLCFLAQSSFEMYGPSWTS
G-EAEEIVQIVSPVIAR
>Sl_NFP Solanum_lycopersicum
MVVPLVSLFYNFFLFLILSSSNVTAQP-SSTDTDFSCSFNSSFSCDTFIS
YRARPPNHLDVGSISDLLEVSRLSVATATGLASEDTELFPDQLLLVPVKC
YCNSSHYFSNVTYQIRKGDSFYSVSIRAFENLTNYHVVQDMNPTLDPTNL
TIGAEAVFPLFCKCPTHSDLEKGLQYLVTYVWQPWDDVLPVSNMFGASAA
DILAANNYRNFTAAICSPVLIPV-KLPIILQSYPSASSRKSKHGWIVITV
LGIMGLLAVF-SFCLMVYMRHLEEKRRSLAHNSSTLETSDLFHTKKASEG
EIMDHKNIQDKLLPGVSGYIGKPIIYDLKIIMEATVDLSERYRIGGSVYK
ATMNDQVVAVKKRK-QASEELTILQKLHHANLVKLMGVSSDDLGNSFLVY
EYAENGSLDECLFPGSSSSSAAVTSLDWRQRLHIALDVANALQYLHEHTQ
PSIVHGDIQTCNILLDSRFKAKIAGFSTARHATNSLMLKVDVFAFGIVLL
ELLSGKKATESKDNDETLIMWKEISRILEVEDNREEKFRRWMDPKL-SFY
PVDDALNLAALATACTSEQSAERPKMTDIVFNLCFLAQSSFEMYGPSWTS
G-EAEEIVQIVSPVIAR
>Sb_NFP Sorghum_bicolor
MEPRF--ALL-----LLLGLRQAGAQDNYTVPAQFACNVSSPPPCDTYVV
YRTQSPGYQDLGSISDLFGTSQARIASANGLSSEDGVLQPGQPLLVPVKC
GCTGGWSFANVTYPIRQGDTFFNLARVSYENLTLYQLIQNLNPRSVPTSL
QVGQEVTVPLFCRCPAPAERS----SFITYVWQAGDTMSQVSKLMNTTED
EIAEANNVSSSASLVGQPMLIPVQQRPRLPPLHYADGK-SRWRRRAVIIG
ASVSGSVVALAALFVAILALRRY-RKKPSMRLGSRFVNTKLTWSRNQ-SS
NSFAHKLKGGKLLTGVSEFIDKPIIFLEEEIMEATMNLDERCKIGSTYYR
AKLDGEVFAVKPAKGDVSAELKMMQMVNHANLIKLAGISIGTDGDAFLVY
EFAEKGSLDKWLYQKPSSSSCCVATLSWGQRLSIALDVANGLLYMHEHTQ
PSMVHGDIRARNILLTAEFRTKISGFSLAKPAADAAATSSDVFAFGLLLL
ELLSGRRAMEARVGSEIGMLWREIRGVLDAGDKREAKLGKWMDPALGSEY
HMDAALSLAGMARACTEDDAARRPNMTEVVFSLSVLVQPLTDGFEKMWQP
--SSDDNIRMASSVSAR
>Zm_NFP1 Zea_mays
MEPRF--ALLLLLVVLLLGFRRAGAQDSYTVPARFACNVSS--PCDTYVV
YRTQSPGYLDLGSISDLFGTSQARIASANGLSSEDGVLQPGQPLLVPVRC
GCTGAWSFANATYPIRQGDTFYNLARLSYENLTEYHLIHDLNPRSEPTSL
QIGQEVTVPLLCRCPP----ARAVQSFITYVWQPGDTLSQVSKLMNATAD
EIAEANNVSSSASAAGLPMLIPVQQRPRLPPLLYAEGRSSRSRRRAIIIG
ASVSGSLVALAALLVAIMAQRRYRRKKPSMRLGSPFVNTKLSWSVNQ-SS
NSFAHK--GGKLLTGVSQFIDKPIIFVEEEIVEATMNLDERCKIGSTYYR
AKLDGEVFAVKPAKGDVSAELRMMQMVNHANLIKLAGISIGADGDAFLVY
EFAEKASLDKWLYQKPSSSSCTPTTLSWGQRLSIALDVANGLLYMHEHTQ
PSMVHGDIRARNILLTADFRAKISSFSLAKPAADAAATSSDVFAFGLLLL
ELMSGRRAMEARIGSEIGMLWREIRAVLEAGDKREAKLRKWMDPALGSEY
QMDAALSLAGMARACTDEDAARRPNMTEVVFSLSMLAQPLSDGFEKLWQP
--SSEDNIRIAGSVAAR
>Zm_NFP2 Zea_mays
MELRFRCSRLLLLVTLLLGFRRAGAQDSYTVPAQFACDVSS--PCDTYVV
YRTQSPGYLDLGSISDLFGTSQARIASANGLSSEDGVLQPGQPLLVPVRC
GCAGAWSFANVTYPIRQGDTFYNLAKASYENLTEYHLIQNLNPGSEPTSL
QIGQEVTVPLLCRCPARAERSRGVQSLITYMWQAGDTMSQVSKLMNATVD
EIAEANNVANSASFVGQPMLIPVRQRPRLPAPLYADGK-SRSRRRAAVIG
ASVSGSLVALAALFVAILARRRY-RKKPSMRLGSRFVNTKLSWSRNQ-GS
NSFAHK--GGKLLTGVSQFIDKPIIFVEEEIMEATMNLDERCKIGSTYYR
AKLDGEVFAVKPAKGDVSAELKMMQMVNHANLIKLAGISIGADGDAFLVY
EFAEKGSLDKWLYEKPSSSSCTVATLSWGQRLSIALDVANGLLYMHEHTQ
PSMVHDDIRARNILLTADFRAKISGFSLAKPAVDAAATSSDVFAFGLLLL
ELLSGRRAMEARIGSEIGMLWREIRGVLETGDKREAKLRKWMDPALGSEY
HMDVALSLASMARACTEEDAARRPNMTEVVFSLSVLAQPLSDGFEKLWQP
--SSEDNIRIAGSVAAR
>Set_NFP Setaria_italica
MEPRF--PLLPLLLAVLLGYRRAGAQADYTVPARFACNVPA--PCDTYVV
YRTQSLGYLDLGSISDLFGTSRARIASANDLASEDGVLLPGQPLLVPVRC
GCTGNLSFANVTYPIRPGDIFYNLAITSYENLTEHNLIHEMNPAAVINNL
QIGQEVTVPLFCRCPTRAERTRGVQSLITYVWQQDDNMSEVSKLMNTTVD
DIAEANNVSSFASVMGPPMLIPVRQRPQLPPLLYANDK-SRSRRR-----
----GSLVALAALCVAFLAHRRY-RKKASVRLGSRFVSPKLSWAKNQ-SS
NSFAHKGGDNKLLTGVSQFIDKPIIFVEEEIMEATMNLDERCRIGSSYYR
AKLDGDLFAVKPAKGDVSAELRMMQMVNHANLIRLAGISIGADGDAFLVY
EFAEKGSLDRWLYQKPSSSSHTVATLSWAQRLSIALDVANGLLYMHEHTQ
PSMVHGDIRARNILLTADFRAKISSFSLAKPADDAAATNSDVFAFGLLLL
ELLSGRRAMEARVGSEIGMLWREIRAVLEAGDKREAKLRKWMDPALGSEY
QVDAALSLAGMARACTEEDAARRPKMAEVVFSLSVLAQPVSDAFEKLWQP
--SSEDNIRIAGSVAAR
>Os_NFP Oryza_sativa
MEHK------LCILAVVIAFQLAGGEAVATARRRFACNVSA--PCDTFVV
YRTQSPGFLDLGNISDLFGVSRALIASANKLTTEDGVLLPGQPLLVPVKC
GCTGARSFANVTYPIRPRDTFFGLAVTAFENLTDFVLVEELNPAAEATRL
EPWQEVVVPLFCRCPTREELSAGSRLLVTYVWQPGDDVSVVSALMNASAA
NIAASNGVGNSTFATGQPVLIPVSQPPRFPPLTYGDPG-AGKHRHGIIVA
TSIAGSFVACAVLCTAILAYRRYRKKAP----VPKHVSPKLSWTKSL-SN
SSIARN-GGDKLLTSVSQFIDKPIIFREEEIMEATMNLDEQCKLGSSYYR
ANLEREVFAVKPAKGNVAGELRMMQMVNHANLTKLAGISIGADGDAFLVY
EFAEKGSLDKWLYQKPC-SSSSVATLSWDQRLGIALDVANGLLYLHEHTQ
PSMVHGDVRARNILLTAGFRAKLSNFSLAKPAVDAAATSSDVFAFGLLLL
ELLSGRRAVEARVGVEIGMLRTEIRTVLDAGDKRAAKLRKWMDPTLGGEY
GVDAALSLAGMARACTEEDAARRPKMAEIAFSLSVLGQPLSDAFERLWQP
--SSEDSIGIGNEVAAR
>Bd_NFP Brachypodium_distachyon
MEHRF--PLLLLLLVVVLIFRCSEAQDVGT--ERFACDVPA--PCDTFVV
YRTQSPGFLGLGSISDLFGVSRAMIASANNLTAKDGVLLPDQPLLVPVEC
GCTGNRSFANVTYPIQDGDTYYALALTAFENLTDFNIMQQLNPQAPATRL
QAPEEVTVPLFCRCPTQAERAGGIRYHITYLWRPEDDMSTVSTLMNSSKS
DIAEANNVTEFTSPTAQPMLIPVSQPPKLPPLRYDGSG-ANKRGRGVAVA
AGVAGSLVAFAALCVAAFAYRRYRKKKEVVQLGSPYATPKLSWHKHQQSS
SSLARNGGGDKIITSVSQFIDKPIVFGADEIMEATMNLDERCRIGSSYYR
AKLDGEMFAVKPAKGDVSAEMRMTQMVNHASLIKLAGISFGTEGDTFLVY
EFAEKGSLDKWLYQKPSSSSSSVDTLSWNQRLGIAFDVANGLLYMHEHTL
PSMVHGDVRARNILLTADFRAKISNFSVATPAADAADTSSDVFAFGLLIL
ELLSGRRAMEARVGAEIGMLWRDIRAVLEAGDKRDARLRKWMDPALGSEF
HMDAALSLAGMARACTEEDAARRPKMADVVFSLSMLVQPLPDAFEKLWQV
--SSEDNMGIVNEVAAR
>Ph_NFP Panicum_hallii
MEPRF--PLLPLLLAVLLGLRRSGAQDDYTVPARFACSVPA--PCETYVV
YRTQAPGYLDLGSISDLFDTSRARIASTNNLTSEDAALLPGQPLLVPVSC
GCTGGWSFANVTYPIRQGDIFYNLAGFSYENLTEHHLIHQLNPELEPTNL
KIGQEITVPLLCRCPTPAERSRGVQSLITYVWQQGDSMSQVSKLMNATAD
DIAEANNVSSFTSVMGPAMLIPVRQPPQLPPLRYADGK-SRSRRR-----
----GSLVALAAVCVAILAHRRY-RKKASVRLGSRFVSPKLSWDKNQ-RS
NSFAHKGGDNKLLTGVSQFIDKPIIFVEEEIMKATTNLDERCRIGSSYYR
AKLDGEVFAVKPAKGDLSAELRMMQMVNHANLIKLAGVSIGADGDAFLVY
ELAEKGSLDKWLYQKPSSSSCTAATLSWVQRLSIALDVANGLLYLHEHTQ
PSMVHGDIRARNILLTADLRAKISGFSLAKPATDAAATSSDVFAFGLLLL
ELLSGRRAMEARIGSEIGMLWREIRAVLEAGDKREAKLMKWMDPALGSEY
QVDAALSVAGMARACTEEDAARRPKMAEVVFSLSVLAQPLSDAFEKLWQP
--SSEDNIRIAGSVAAR
>Ta_LYR1A Triticum aestivum
MDPRF---LCCLLLALALASRRCAAQG-GA--GRFACLVPA--PCDTFVL
YRTQAPGSLDLGAVSDLFGVSRAIIASANGLDAEGAALLPDQPLLVPVRC
GCTGGRSFVNVTYPIRSGDTFYALALTGFENLTTPDVIQELNPQAVFNKL
NVSQLVTVPLFCRCPTPAERAAGAQLLVTYMWRPVDTMPEVSNLMGSDVG
AIAAVNNVADFTSTTMLPMLVPVARPPVLPPLQYGTGDGASKGFSGATVA
ASIAGSLVAVAALCTAIFAYRRYREKKATVHSASRFASPRFCFNQNA-NS
SSIARN-GGDKLLTSVSQFINKPIIFGTEEIMEATMNLDERCRIGSSYYR
AKLEGEVFAVKPAKGDVSAELRMMQMVNHANLIRLAGISIGADGDTFLVY
EFAEKGSLDKWLYQKPSSSSSSADTLSWNQRLGIAFDVANGLLYMHEHTQ
PSMVHGDVRARNILLTADFRVRISNFSVATPAADAAATSSDVFAFGLLVL
ELLSGRTAMEARVGAEIGMLWRDIRAVLEAGDKRDAKLRKWMDPALGDEY
YLDAALSLAGMARACTEEDAARRPKMADVVFSLSMLVQPSPDAFEKLWQP
--SSEENIRIVNEVAAR
>TaLYR1D Triticum aestivum
MDPRF---LCCLLLALALAFRRCGAQGAGT--GRFACLVPA--PCDTFVL
YRTQAPGSLDLGAISDLFGVSRAMIASANSLDAEGAALLPDQPLLVPVRC
GCTGNRSFVNVTYPIRSGDTFYALALTGFENLTTPDVIQELNPQAVFNKL
NVSQLVTVPLFCRCPTPAERSGGAQLLVTYMWRPVDTMSEVSKLMNSSAS
AIAAVNNVADFTSTTMLPMLIPVARPPVLPPLQYGTGDGVSKRFSGATVA
ASIAGSLIAVAALCAAIFAYRRYREKKATVHSASRFASPRFCFNQNA-SS
SSIARN-GGDKLLTSVSQFIDKPVIFGTAEIMEATMNLDERCRIGSSYYR
AKLEGEVFAVKPAKGDVSAELRMMQMVNHANLIRLAGISIGADGDTFLVY
EFAEKGSLDKWLYQKPSSSSSSADTLSWNQRLGIAFDVANGLLYMHEHTQ
PSMVHGDVRARNILLTADFRARISNFSVATPAADAAATSSDVFAFGLLVL
ELLSGRTAMEARVGAEIGMLWRDIRAVLEAGDKRDAKLRKWMDPALGDEY
YLDAALSLAGMARACTEEDAARRPKMADVVFSLSMLVQPLPDAFEKLWQP
--SSEENIRIVNEVAAR
>TaLYR1B Triticum aestivum
MDPRF---LCHLLLALALAFRRCDAQGAGT--GRFACLVPA--PCDTFVL
YRTQSPGSLDLGAISDLFGVSRAMIASANSLAAEDAALLPDQPLLVPVRC
GCTGNRSFVNVTYPIHSGDTFYALALTGFENLTTPDVIQELNPQAVFNKL
NVSQLVTVPLFCRCPTPAERSAGVQLHVTYMWRPVDTMSEVSKLMNSSAS
AIAAANNVADFTSTTMLPMLIPVARPPVLPPLRYGTGDGASKGFSGATVA
ASIAGSLVAVAALCAAIFAYRRYRKKKATVHSASRFASPRFCFNQNA-SS
SSIARN-GGDKLLTSVSQFINKPIIFGTAEIMEATMNLDERCRIGTSYYR
AKLEGEVFAVKPAKGDVSAELRMMQMVNHANLIRLAGISIGADGDXFLVY
EFAEKGSLDKWLYQKPS-SSSSVDTLSWNQRLGIAFDVANGLLYMHEHTQ
PSMVHGDVRARNILLTADFRARISNFSVATPAADAAATSSDVFAFGLLVL
ELLSGRMAMEARVGAEIGMLWRDIRAVLEAGDKRDAKLRKWMDPALGDEY
YLDAALSLAGMARACTEEDAARRPKMADVVFSLSMLVQPLPDGFEKLWQP
--SSEENIRIVNEVAAR
>Cp_NFP Carica_papaya
MAATLSSCLTLFTLLLFLSSCHNTALAQDNMKTNFSCSEDSNQSCPAYVA
YFARPLEFMNLINISDLFGVSPISIARSSNLVSEENPLVAGQLLLVPILC
GCSGNHYFANITYQIKKDDTYFLVSTTSFGNLTNWHVVEKMNPSFNATSL
QIGVQVVFPVFCKCPSKTQLNESIEYFITYVWQPNDDISHVSTKFNASQV
HIRAENRYENFSDATDFPILVPVSQLPILSQPDPIPKQNKLKHKCVISVF
ASAVFTLLISIFLYSFIYTCHLRKKK------GCTSCSLDLVQAKELKRG
-----KIIQDKLLPGVSGYLSKPIMYETKAIMEATFNFNDNCRIGGSVYK
ATIDGEILAVKKVNKDVTEELRILQKVNHANLVKLMGISSDYHGHILLVY
EYAENGSLDKWLHSKSSSSSSSVSFLTWNQRLNIALDVASGLQYMHDHIE
PSLFHRDINTSNILLDSRFKAKISNLSMAWPATNCLRRKVDVFAFGIVLV
ELLSGKRAIQTKNTGGVELLWKDLRVILEVEEKREERLRNWMDPNLESFY
PIDSAVNLAALAKACTLDRAMARPTMAEIVFNLSLLVQASSETFEGSSVT
--DA-EDHQLISRVKAR
>Tc_NFP Theobroma_cacao
MAISVLSMQVLFFILNYFFASYISAQSPHTNGADFSCSKSS-TSCSTYAA
YFAQEPDFLDLQKISDLFGTSPPETARASNLASVDTQLFPGQLLLVPITC
GCTRKHYFANITYNIKPGDTFYIVSTTTFENLTNYTAVEDMNPDRDPRKL
KVGDKVVFPLFCKCPSKDQGNGSTEFFISYVWQPNDSVWSVSAKFNASPL
DIVDENSYQNISLRVIPPLMIPVLKLPVLSQTHLSLRGNKSKHQRILIVV
ISTVGSLFVFLLAAWLT-----YERKKIFKRNGSSLETVGLITEKALTKS
QSFQPQIIQNKLLPGVSGYLGKPVMYEVDVIMVATMNLNEHCRIGGSVYR
AIIDGKLLAIKKTKDDVTEELKILQKVNHANLVKLMGVSADSDGNCFLVY
EYAENRSLDKWLHPKSSSSSSHVAFLTWSQRLHVALDVANGLQYMHEHTQ
PNIVHRDIRTSNILLDSTFRAKIANFFMARTTTNTVMPKVDVFAFGVVLL
ELLSGKEAMATKENGEIFLLWKNLREVLEIDEKKEKRLRTWMDPNLESFY
PIDGALSLATLAMACTQENPLARPSMAEIVFSLSVLIQSSFETSEGSWAS
GIET-ELAQIINPVIAR
>Gr_NFP Gossypium_raimondii
MAISFLSLQVVFFVLNYVFASYIRAQPSSSNGADFWCSRSS-APCPTYTA
YFAQEPDYLDLQNIAKLFGTSPQEIARASNLVSEDTRLFPGQLLLVPIIC
GCTRNHYFANITYDIKFGDTYYIVSTTVFEHLTNFTTVGDMNPSLDPKSL
QVGDKVVFPLFCKCPSKAELKNETEYFISYVWQPNDDIWSVSAKFNASAP
AIIDENDYQDISLAVIPPLMIPVSDLPVLLQTQFS-GGSKSKHRGGLIVV
LSIVGCLLV--LAGVVI-----HKRKKVFRRNGWSPETVGLIPVKDLTKS
ESFQPKIIQDKLLPGVSGYLGKPIMYEAHVIMGATMNLNEHCRIGGTVYR
ATIDGKLLAIKKTKDDITKELKILQKVNHANLVKLMGVSADSDGNCYLVY
EYAENGSLDKWLHPKSSCSSSRAAVLTWSQRLQVALDVANGLQYMHEHTQ
PNIVHRDIRTSNILLDSTFKAKISNFSVTETIANAIMPKVDVFAFGVVLL
ELLSGKKAMTTKENGEIFMLWKQIRQVLEIEEKREKRLRKWMDPNLESFY
PLDSALSLAVLAMACTQENPLARPSMAEIVFSLSVLIQSSFEISEGSWGS
GIET-ELDQMIVPVVAR
>Egut_NFP Erythranthe_guttata
MAVSLKNPFLITISSMFLLLTTASAQLP-----NNTATADSPQSCNTYIT
YRVKPP-YSNLGAISDLFGISRLDISTATNLASEDARLIPDQILLIPIKC
TSNGTHYFSNVTYRIKKEDSFYSVSTRPFQNLTNFITVEETNPTMNPNNL
TIGVEAVFPLLCKCPRKSYSESGIRYLITYVWQPSDDLLSVSTMFQSEVS
DIVTENNNRNFTASICLPVFIPVKS-PFLLQVFHSPSNNKHKHRLIFLIA
ISSGFAALFLGFVGLGVYFYLLYKKKKTFLPQTSS--DSDIIRPD---KN
STFGPKITQGKLLPGLSGYLDKTILYDFHVIMKSTTNFAERNRIGGLVYK
AIIEDQVFAVKKTRDSSTEELQILQRVNHANLVKLMGVSSDKDGNFFVVN
EYVENGSLDKWLFST-------VGSLSWTQRLIIALDVANGLQYMHEHTQ
PSIVHKDIRTSNVLLDSNFRAKISNFSAARSVSCSVMLNIDVFSFGVLVL
ELLSGKNVMTTTRDGESLMLWKEVKGILDGGDIRRERLTEWMDPNLESSY
SIDDALSLAFLARACTAEKAAERPKMAEIVFNLCVLAQSSSPMSENSSVS
KFEPDEVSPVINSVIAR
>Si_NFP Sesamum_indicum
MAISRNTSLGIYYLFLIFVISIVTAQFPNTAGTEFTWSAGSPLSCNTYVT
YRARQP-YSDLGSISDLFGISRMDIASATSLTSENHSLFPDQLLLIPIKC
TSNGTHYFSNVTYRIKKDDIFYSVSIKPFQNLTNYYVVEEMNPMLNPNNL
TIGVEVVFPLLCKCPKKSYTEKGIKYLITYIWQPGDQMLSVSSMFNASIS
DIVMENNNRNFSAAICLPVLIPVKS-PILSQLFPSAAHRKSKHRWVLIAI
SSAVIALL-IVFSGLVAYFHVLYKKKKTLARNVFSVGTSDLIRAYKVSKG
ELFEPKTIQDKLLPGVSGYLGKPIVYDLNVIMKATMNLSERYRIGGSVYK
AMINDQVLAVKKTR-DAAEELQILQRVSHANLVKLMGVSSDDYGNFYIVY
EYVENGSLDKWLSPKVSASSARVESFSWNQRLLIALDIANGLQYLHEHSQ
PSIVHKDIRTSNILLDSNFKAKIANFSAARPATCSIMLKIDVFSFGVVLL
ELLSGKKVMETKDNGEVVMLWKEVKEILDIEDQRKERLRRWMDPLLKSSY
PIDDALSLAILARACTSEKSSERPRMAEIVFNLCVLIQSSPQMSEESWVS
KFEAEEVLPVTNPVIAR
>Lu_NFP Linum_usitatissimum
MVVI---SHLILVLLIFHFKTLITSQPP--PITDFSCSTYGPHPCDAYVS
YHVQSPNFLNLGNISDLFGVSRLSIATASNLASEDSPLVLDQLLLVPIEC
GCTGNSSFANLTYQIKGGDNFYLVSITSLENLTNWQVAELLNPDLPPTLL
HPGDHVVLPIYCQCPSRTLKDNGIEFLITYVWRQGDDLQTVAHKLDASVN
DIGLANNYMNFSEAVNRPVLVPVTRLPVLVPINPSRQRRDSKLHWIIVVV
ASTVAALLILYLGAFLLGFQSSCHKKKLLVRKNSNLATDELMHAKKLKGI
ISFEHKAIHDNRLPGISGYLNKPTIYNVNLILESTLDLHDHYRIGGSIYR
ASIDGRVLAVKKINGEAAVELQILQKVNHANLVKLMGVSTELEGYFFLVY
EYAQNGSLDKWLFRKSASTSGSLSFLSWNRRLQIALDVANGLQYLHEHVQ
PSIAHRDIRSSNILLDSRFRAKIANFSMAKSAVDSITTKLDVFAFGVVLL
ELLSGTKSMVTKENGEIVLMSKEIKTVLEVAEKRVNSLRNWMDPNLENLY
PIDGALSLAVLARACTLEKPSARPSMAEVVFNLTVLTQSPTDSLEEAWPS
RLEGQEILHMCSPLTAR
>Ma_NFP Musa_acuminata
MEFS---PVSLLLILHFFLPLHVSSQTINTNTTLFSCSSNTSMSCSTFVL
YRTQ-PEYTDLGSISDLFGVSRLSLEEANDLRSEEVTLPADQLLVVPVEC
GCTGNRSSANITYTIKEGDNFFLVSTNAFGNLTDYHLVEDLNPTLEPTSL
RPGQEVIVPVYCKCPEKTQLDRGIKFLVTYVWSAEDTVFQLSKKMNSSRD
AMEATNNYRNFSAAVFHPILIPVPEKPHLPLLLYNAVDRSSKSNRKAIIV
STMAGAALAVVIWSLLLLVCTKFCHKTPGTRSAADL----LTRNQSMS--
-------KGKKLLAGVSQFIDKPLMYEIKDIMEATMNLSEALRIGSLVYQ
AILNGEVYAVKQAKGHVAEEMRISQIVNHANIIKLAGFSIHEDGRIFWVY
EFAENGSLDKWLFANP-SSSNSTCHLSWRQRLNIALDVANGLQYLHEHTR
PSMVHRAIKTSNILLDAHFKAKISNFSMAKPATIGIRPSRDVFAFGVVLL
ELLSGKE--EAIEAAEVRVLSREIRTVLEAEEERAERLRRWMDPNLKGLY
PLDGAITLATMARACTTEDSTERPRISEIVFGLSVLSQSCTDPFERASMM
T-NSGERLPIKDIVVAR
>Acom_NFP Ananas_comosus
MRSQFER------KLGDFFKHQIESDTSSAYGDGFRAGNVS--VLRTYVA
YRTQLPNYADIGAISDLFGVSRLSIAKANNLSSEDGTLLPDQLLLVPVSC
GCTANRSFANMTYEIAKGDSFYLVSIRAFENLTDYNAVEEFNPSLDPSHL
KVGQEVIFPLYCKCPSKIQVDQSINFLLTYVWQASDQIDQVSKLMNSSTN
AMLSENNYRNFNNSVARPVLIPVSELPRLPTPIYDVSQQNARSDRTTIVA
WSMVGVILALVILGVLACYCKDHHNK-VFTCNRS--EVTDLLGFSKTSDN
LAFSPAIKGDKLLTGVSQFIDKPVFFDNMSLAEATMNFDDSYRIGSSVYK
AEIGGEVYAVKKAKGEVAEELKILQFVSHANLVKLEGVSSDENGDCFLIY
EFAENGSLDKWLFRSPSSSSSSSAFLSWKQRLSILLDVASGLQYLHEHTR
PSIVHGDVRARNILLSADFKAKISKFSAARMVAGGATASADVFAFGILIL
EVISGRRAMESGEGGNMRMLWEEIRTVLEAEEMREHRIKKWMDPSLEGFY
PTDGAISIAVLARACAQENYCQRPSMTEIVFSLSVLDQLCSCPFDRASMP
--NSEENTPVKAAIASR
>Ac_NFP Aquilegia coerulea
HAVGTAS-----------SVSLVTAQTPPENGTDFSCAVDSPPSCDTYVV
YRAQSPDFLYLGDISDLFGVSRSDIKKASNLVSEEFQLVPDQLLLVPISC
GCTGNNYSANITYQIKKGDSFYLVSVHAFENLTNYHVVMDMNPTLNPTLL
QIGTQVIFPIFCKCPTKTQFNEGIKHFLTYVWQTNDDVLSVSSRLNASPV
DVRTQNNYSNFSDAVRLPILIPVSELPVLVQPTRP---KSNRHRIFRIAI
WTGAGAFF-SVVSCLLILAYCKWYKRKTQDPEGVSLENIDLAQLKKGSKD
DIMSPRTMQDKLLPGVSGYLGKTIMYETKVIMEATMNLNECYRIGGSVYK
GTIKGDVFAIKKTKEDVAEELKILQKVNHANLVKLIGVSMDTDGNRFLVY
EFAENGSLDRWLHPKASTSSTSVSFLTWSQRLNIALDVATGLQYMHEHAQ
PSIVHMDIRTSNILLNSKFKAKIANFSMARTATNSVMPKADVFAFGVVLL
ELLSGKKAMQTKEGGQIVMLFKELRGIMEVEETREEKLRKWIDPNLENFY
PIDGALNLAALAQACTRDKSSTRPSMGEVVFNLSVLTQSSYETLEKSWTR
GVEAEDSIETISPVKAR
>Atr_NFP Amborella trichopoda
MAIS---CFLVLVFLFSLFALETQSQT-LTNQTDFSC--DSTESCHTYVL
YRAQVPEFSDLGNISDLFGVSRLSIMRASNLTAEVVTLSQNQQVFVPILC
GCTGNHSYANISYQIQKSDSFYLVSTYKFENLTDYQAVGDLNPNLNPINL
WVGTEVIFPIYCKCPSKTQVQNGTNFLITYVWQKGDNIVEVSKRLNTSVE
RIEDANKYRNFTAAMDLPVLIPVDQLPVLSQPPSGSSLDNHDDHQVLIIF
LSAMVSFLVLVLGFLVFLIYTQHKRSKPLVLEGSSFESMIRSNLKKNNKV
ENLSPRTPKEKRLVEVSDCFDKPVVYQKSKIMVATMNLSEDCRIGRSVYK
AIIDGKCFAVKQCRGHITEEINIPQKFNHVNLVKLAGISMESEWNCFLVY
EFAENGSLDKWLYQTILSPPSSISFLSWRTRLTIALDVANGLQYMHEHTR
PSIVHRDIKARNILLTDQLKAKISNFATARAVTSSVTPKVDVYGFGVLLL
ELLSGRKNMDTQEECEKVNLLKELRGILEVEERREERLRQWLDPKLQGFY
HFESALNLATMARACTWEKASERPSMAEIVLNLSVLIQSCPDSFEASWAA
QEEAEDDEHNITPVRAR
>Mn_NFP Morus_notabilis
MEMSFLF-TCTFCLLLLFFVTQISAQSPPTTGTNFSCSANQGASCDTYVA
YFAQEPDFMDLKSISDLFGVKSSLISEASNLVTETTKLIPGQLLLVPVTC
SCNGSHYFANISYEIKMGDSYFIVSRYFFENLTDWHVVLVTNPSLNPNLL
KIGTKVIFPLFCGCPSKSQTEKGIKHLITYVWQPTDDIFQVSTKFNTSEV
DIINENNYRNFTDAVGSPLLIPVPRLPALSQPHPSNRKSAFKHRWILITV
ISSAGALL-CFLATFLVYTVGLYEKMKLFNRNDSSLESSDLVRMKKLSKT
EKFEVQAKQDKLLPGVSGYLGKPIVYDIQTIMEGTMNLDELCRVGGSVYK
AMIDGKVLAVKKAKEDIKEELQILQKVNHGNLVNLLGISSNSEGNFFLVY
EYTENGSLDKWLHSKSPTSSSSMGFLTWNQRLHIALDVANGLQYLHEHTQ
PSIVHRDIRTSNILLDTKFKAKIANFSMAMPAANSTTPKVDVFAFGIVLL
ELLSGRKALVTKENGEIVMLWKEAREVLEVEEKRGENVRKWMDPKLESSY
PIDGALSLLTLAKACTEERSTERPSMGEVVFSLSVLTQPFSELVEASWTY
TLEAEEVVQITNPITAR
>Ns_NFP Nicotiana sylvestris
MGVPLVSLFYNLFLFLILSSSNITAQT-SSTDTDFSCSINSSLSCDTYVT
YRARPPNYFDVGSISDLLEVSRLSIAKATGLVPEDTELFPDQLLLVPVKC
YCNGSHYFSNVTYQIKKGDSFYSASVGAFENLTNYHVVQDMNPTLDPTNL
TVGVEAVFPLRCKCPAHSDLEKGLQYLVTYVWQPWDDLLPVSNMFGASAA
DILAANNYRNFTAAICLPVLIPV-KFPIILQSYPSTSSRKSKRGWILIAV
LSSMGFLVVF-SLCLMVYMRLLHEKRRTLARNTSTLESSDLIQTKKASKN
EILEHKTIQDKLLPGVSGYIGKPIMYDLKIIMEATRNFNERYSIGGSVYK
ATINDQVVAVKKTN-RASEELMILQKLNHANLVKVMGVSSDNHGNFFLVY
EYAENGSLDKWLFPGSSASGS-VVSLGWSQRLHIALDVANALQYLHEHSQ
PSIVHMDIRTNNILLDSRFKAKIASFSTATHAINSMMLKVDVFAFGLVLL
ELLSGTTAMESKENDEILML-KEIKGILDVEDNREEQFRRWMDPKL-SFY
PIDDALSLAALAKACISEKPTERPKMTDIVFNLSFLTQSSFEMYGRYSTS
G-EAEAAFQIVSPVIAR
>Csa_NFP1 Cucumis_sativus
MPLYFMPARAFVVVLFFFSLC-------YLNSSVVGSTCDLKSVCKTYVT
FFAKSPDFLDLESVSDLFGVRPSLIADASNLNAEDGRLFPGELLLIPVNC
TCNGNQYFANVTYQIKEGDVYYTLAMTSFQNLTEWHVVNASNPNLDPNLL
HKGDEVTFPLYCKCPSKTDIEKHTNYFITYIWQPTDNISVVSNEFNVSSD
SVLAENNYTNMKDAANLPVFIPLSRLPLFSHVNPNETKTNGKHRRIIVVL
ISVGSSIFLVILIVGLVCACFVRKNKKSVKWNKVSVEIGNSP-----IRN
KGFGAELKDDRLLPKVSDYLSKPIMYDINVIMEATKNLNRCNRVGGSVYR
ATIDKQVVAIKKSKEDITEELNILQKVNHVNLVKVIGFSTDVNRSCFLVY
EYAENGSLDKWL------SSSSLPILTWDQRISIALDVANGLQYMHEHIQ
PSIVHRDIRTSNILLDSRMKAKITNLSMAKPALNTISHKIDIFAFGVVLL
ELLSGRNATEMKGSGEVVMLWKVIREVMDGEEKKEGGLRTWMDPKLENFY
PIDGALSLADLAMQCTHDLPMVRPSMAEIVFNLSVLTQSSSLSLETSWVL
VLKMMKLKSLRS-----
>Csa_NFP2 Cucumis_sativus
MAKP---FLLQFTLLVCFTAIHGRAEIT-------------SSSCDAYVS
YFTKSSQFFDLHSISKLFGVKALKIAKASNLESDKTPLFDGQLLFIPVTC
NSTTNGFFSNTTYKINQGDTFYLVSTSFFEHLCDSDIVVKMNPSLNPNNL
SVGVEAVFPLFCKCPSKENLEQGIQFFITYVWQLTDVVSGVRSIFNVSKD
ANLEDVKLTNF--VAGEALFIPLSKLPLLSQSP--PQRKKIKHLVIVVGG
VALGVGFLLV------AYVFFIYKKMKL--------------------WG
NSIKMKMKQNGQLPVVSDYLGRPILYDYKVIMDATMSFNEGFKIGKSVYK
AIINGQISVIKEAKPDSTEELMILQKVNHINLVKLVGFSSDDKENFYLVY
EFAENGSLDKWLY---SSSEASSSNLTWSQRLNIALDVANGLQYMHDHTQ
PSIVHQDIKTSCILLDLRFRAKISNLAKARPAVDSLSTKVDVFAFGVVVL
KLLSGKKALKCTVNEEVGNLCKEIRDVLDNEEGREDKLRDWMDSKLKDCY
PIEGALSLAVMARACTQDEPLSRPSMAEIVFNLCVLAESSPEKVEKSWVS
LLEADEIGHSHSPIRAR
>Cmel_NFP1 Cucumis melo
MALHFMPARAFVVVLFFFSLC-------SSNSSVVGSSCDLTSVCKTYLT
FFAKSPDFLDLDNVSDLFGVRRSLIADASNLNAENGRLFPGELLLIPVNC
TCNGNQYFANITYQIKEGDVYYTLAMTSFQNLTEWHLVNASNPNLGPSLL
HKGDEVTFPLYCKCPSKTDIEKRINYFVTYIWQPTDNISVVSNEFNVSSD
AVLAENNYTDMKDAANLPVFIPLSRLPLFSHVSPNETKTNGKHRKIIVVL
ISVGSLIFIVVLIVGLVCAHFVHKNRKSVKWNKVSVEITSTP-----TRN
KGFGADLKDDRLLPKVSDYLSKPIRYDINAIMEATKNLNRCTRVGGSVYR
ATIDKQVVAIKKSKEDITEELNILQKVNHVNLVKVIGFSTDVNWSCFLVY
EYAENGSLDKWL------SSSSLPTLTWDQRISIALDVANGLQYMHEHIQ
PSIVHRDIRTSNILLDSRMRAKITNLSMAKPALNTTSHKIDIFAFGVVLL
ELLSGKNATEMKGDDDAVMLWKVIREVMDGEETKEGGLRTWMDPRLKNFY
PIDGALNLIDLAMTCTHDLPMVRPSMTEIVFNLSVLTQSSSLSLERSWVL
GLESIEISEKVDTVLAR
>Cmel_NFP2 Cucumis melo
MAKP---FLLSFTLLVCFTAIHGRVEIT-------------SSPCDTYVS
YFAKSSQFFDLHSISKLFGVKALEIAKASNLESDKTPLFDGQLLFIPVTC
NSTTNGFFSNITYKINKDDTFYLVSTSFFENLCDSDIVVKMNPSLNPNNL
SVGVEAVFPLFCKCPSKENLEQGIQIFITYVWQLTDVVSGVRSIFSVSKD
ANLEDAKLTNF--VAGEAVFIPVSKLPLLSQSP--PQRKKIKHLVIVIGG
VALGVGLLLV------AYICFIYKKMKL--------------------WG
NSIKMKMKQNGQLPVVSDYLGRPILYDYKVITDATMNFNEGFKIGKSVYK
AIINGQISVIKEAKPDSKEELMILQKVNHINLVKLVGFSSDDKENFYLVY
EFAENGPLDKWLY---SSSEASSSNLTWSQRLNIALDVANGLQYMHDHTQ
PSIVHQDIKTCCILLDLRFRAKISNLAKARPAVDSLSTKVDVFAFGVVVL
KLLSGKKALKCTENEEVGNLCKEIRDVLDNEERREEKLRDWMDSKLKDCY
PIEGALSLAVMARACTQDEPLSRPSMAEIVFNLCVLAESSPEKVEKSWVS
LLEADEIGHSHSPIRAR
>Lsat_NFP Lactuca_sativa
MAFSFLP-FLAFSVFFIFNPCIVSA---TSADTNFSCSADSPPTCQTYLT
YRARSP-YMDLGNISDLFDVSRLSIAEASNLTSENQEIVFNQLLLIPITC
SCNGSIYFSKVTYSIKKGDSFYVAATSVFQNLTDYHYVQDMNPSLNPTNL
TVGDQVVFPLLCKCPTKLQKTQD-KYLITYIWQPEDKLSPVSSIFNTSSY
DIDKENNFRNFTAAVCLPVLIPVSELPIFPPPPHLVKSQKSKKLRLVFIA
LGTIGSFFLFILLLFMVYKYRSRKIKRIMARNESSFEFTDLLHMKKGSKV
EGFEPKNNQDKLLPGVSGYLSKPIMYDRKEIMEATMNFSERYRIGGSVYK
AVIQGQIVAVKKFR-DATEELKILQRVNHTNLVKLMGISSDFDGNCYLVY
EYAENGSLDKWLFPLSSSSSGSVVFLSWSQRLNLALDIANALQYMHEHSQ
PSIAHRDLRTSNILLDSTFKAKIGNFSAARPAISSIMLKVDVFAFGVILM
ELLSGKKAMETREDGEICMSWKEIKKILEVEERREENLRLWMDPNLGSFY
PIEGALNMAVLARACTSEKSANRPGMSEIVFNLSVLAQSSSDMYERCWTS
P-ET-EDPHLISPVVAR
>Jr_NFP Juglans_regia
MDISLLTSQVLFLLTLFFSISDITAQ------SNFSCSVDSPSSCETYVA
YFPQPPNYLNLGNVSDLFEASSSSIAKASNLVSNETKLFPGQLLLVPVTC
GCTAKRYFANITYQIKKDDSYYLVSVNSFGNLSNWNDVQGLNPTLNPNLL
QIGVEVIFPLFCKCPSETHLKNGISYIITYVWQPTDDVLQVSAKFNASLE
NIASENGYRNFSTAVSLPVMIPVSQLPALSQIYPTHEGSHSKRPWIIILI
VSLGGAMLIFLLTALLVHSHRSRQRKKEMKRVGSSLENSVLIKMKEQSRR
ENFEPKITQGKLLPGVSGYLSKPIMYETKAIIEATANFDEHCRIGGSVYR
ATINGQILAVKKTKEDVTEELKILQKVNHANLVRLMGISSDTDGNRFLVY
EYAENGSLDKWLH---SNSSSSSVILTWSQRLNIALDVANGLQYMHEHTQ
PTIVHRDIRATNILLNSGFKAMIAKLSLARSATNSAMPKVDVFGFGVVLL
ELLSGKRAMETKENGEVALLWKDIRWILEVEDNREERLRSWIDPNLESFY
PIDGAISLATLARACTLDKSMERPSMGEIVFNLSVLTQSPSETSERSWTS
GAEGDQVIHIISPVTAR
>Klax_NFP1 Kalanchoe_laxiflora
MAAS----------------------------ANFSCSSESPTWCSTYVT
YHATSPGFMNLKNISELFTVNPASIAHASNIASERAKLSPGQVLFIPITC
GCTGTRYFANITYHIRKTDSFFLLSTALFQNLTDYVAVESMNPSLNPITL
QIGDEVVIPIYCKCSEKNHSSGGRNFLITYVLQPGDDLPTLSSLFKTSPD
DITSENNFTDFVTASGLPILIPVSELPVLPQTRLK---KTGVKKLILVII
TSIFGALAVLVLASFLVYMQRASRRTKALGRSDSSLETSGFLKMRKNLHE
TILGPMMAQDKLLPGLSSYLGNPIAYDRRLILEATGNLSESCRIGGSVYK
AMINNEQVAVKKVCEDSNEELKILQKLNHANLVKLMGASTDLNGNRLLVY
EFAENGSLDRRLFFEPSPSSKPVGLLTWHQRLQIALDVAHGLQYLHEHTQ
PSIVHSDIRPSNILLGSGLRAKISNFSSARPAMSSVSPKVDVLGFGVVLL
ELLSGKRGMEMKESGETVMLSEEIRGVMEVGEQREERLRLWMDPRLEGSY
PVEGAMSLAGLARACTLDKSSARPSMTEVVFILSVLAHSPS-TFETSWAS
GE--EDETKMVRPVVAR
>Klax_NFP2 Kalanchoe_laxiflora
MAAS----------------------------ANFSCSSESPTWCSTYVT
YHATSPGFMNLKNISELFTVNPASIARASNIASEKAKLSPGQVLFIPITC
GCTGTRYFANITYHIRKTDSFYLVSTALFQNLTDYVAVESMNPSLNPIAL
PIGDEVVIPIYCKCSEKNHSSGGRNFLITYVLQPGDDLPTLSSLFKTSPD
DITSENNFTDFVTASGSPILIPVSELPVLPQTSLK---KTGVKKLILVII
TSIFGALAVLVLASFLLYMQRASRRTKAFGRSDSSLETSGFLKMRKNLHE
TILGPMMAQDKLLPGLSSYLGNPIAYDRRLILEATGNLSESCRIGGSVYK
AMINNEQVAVKKVYEDSNEELKILQKLNHANLVKLMGASTDLNGNRLLVY
EFAENGSLDRRLFFEPSPSSKPVGLLTWHQRLQIALDVAHGLQYLHEHTQ
PSIVHSDIRTSNILLGSGLRAKISNFSSARPAMSSVSPKVDVFGFGVVLL
ELLSGKRGMEMKESGETVMLSEEIRGVMEVGEQREEPLRLWMDPRLEGSY
PVEGAMSLAGLARACTLDKSSARPSMTEVVFNLSVLAHSPS-TFETSWAS
GE--EDETKMARPVVAR
